# Supplementary material for: Modeling emotional contagion in the COVID-19 pandemic: a complex network approach
Source: PeerJ Comput Sci. 2023 Nov 20;9:e1693. doi: 10.7717/peerj-cs.1693 (PMC10702993; doi:10.7717/peerj-cs.1693)
Supplement: Supplemental Information 1 [file peerj-cs-09-1693-s001.zip]

Archive with 6 entries (6 files):
- Python/cs-85924-group.py
- Python/cs-85924-individual.py
- Python/cs-85924-main-weibo.py
- Python/cs-85924-model.py
- Python/cs-85924-my_csv.py
- Python/Note.txt
