# Supplementary material for: Modeling emotional contagion in the COVID-19 pandemic: a complex network approach
Source: PeerJ Comput Sci. 2023 Nov 20;9:e1693. doi: 10.7717/peerj-cs.1693 (PMC10702993; doi:10.7717/peerj-cs.1693)
Supplement: Supplemental Information 1 [file peerj-cs-09-1693-s001.zip › Python/cs-85924-my_csv.py]

#! /usr/bin/python3

import os

def savecsv(csvpath,csvdata,div=','):
  lines=len(csvdata)
  rst=[]
  for i in csvdata:
    linestr=''
    for j in i:
      linestr=linestr + str(j) + div
    rst.append(linestr[0:len(linestr)-1] + '\n')
  csvfile=open(csvpath,'w')
  csvfile.writelines(rst)
  csvfile.close()
  #print('csv文件写入成功')
  
def readcsv(csvpath,div=','):
  if not os.path.isfile(csvpath):
    csvfile = open(csvpath, 'w')
    csvfile.close()
  csvfile=open(csvpath,'r')
  csvlines=csvfile.readlines()
  csvfile.close()
  lines=len(csvlines)
  rst=[]
  for i in range(lines):
    linerst=[]
    linestr=csvlines[i] + div
    linestr=linestr.replace('\n','')
    linestr=linestr.replace('\r','')
    lenofstr=len(linestr)
    j=0
    k=0
    while not j==lenofstr:
      if linestr[j:j+1]==div:
        linerst.append(linestr[k:j])
        k=j+1
      j=j+1
    rst.append(linerst)
  #print('csv文件读取成功')
  return(rst)
