# Supplementary material for: Modeling emotional contagion in the COVID-19 pandemic: a complex network approach
Source: PeerJ Comput Sci. 2023 Nov 20;9:e1693. doi: 10.7717/peerj-cs.1693 (PMC10702993; doi:10.7717/peerj-cs.1693)
Supplement: Supplemental Information 1 [file peerj-cs-09-1693-s001.zip › Python/Note.txt]

main-weibo.py： It decides whether to use the complex network model as BA network or WS network or Sina Weibo network, whether to use the large degree nodes as the initial propagation nodes, and sets the round steps and the number of experiments for this simulation, and makes the output visualization results.

Individual.py： It is mainly responsible for counting the sum of node degrees of different states around the nodes in the complex network, and designing the related algorithm according to the propagation function defined in the complex network in the paper.

group.py： It is the code to simulate the group behavior based on the individual behavior model, and can choose different initial propagation node percentage of the group, and also the algorithm related to the large degree node as the initial node.
my_csv.py: It is responsible for reading and writing files in csv format.

model.py: It is SIpInRS model simulation program, which adjusts the corresponding parameters and outputs visual graphics.
 
