# Supplementary material for: Modeling emotional contagion in the COVID-19 pandemic: a complex network approach
Source: PeerJ Comput Sci. 2023 Nov 20;9:e1693. doi: 10.7717/peerj-cs.1693 (PMC10702993; doi:10.7717/peerj-cs.1693)
Supplement: Supplemental Information 3 [file peerj-cs-09-1693-s003.csv]

1	2	3	4	5	6	7	8	9	10	11	12	13	14	15	16	17	18	19	20	21	22	23	24	25	26	27	28	29	30	31	32	33	34	35	36	37	38	39	40	41	42	43	44	45	46	47	48	49	50
0	596	600	1637	14616	195846	366630	443611	626
0	600	1276	1281	1637	3	14616	187444
0	2	936	6650	6651	6652	6653	6654	6655	6656	6657	6658	25	6659	6660	6661	6662	6663	6664	1105	648	6665	54	6666	6667	6668	6669	1890	6670	6671	6672	6673	6674	6675	6676	6677	6678	6679	6680	6681	6682	6683	6684	6685	135	6686	6687	6688	6689	6690
0	6	10	11	7514	7515	7516	7517	7518	1300	7519	7520	7521	7522	7523	7524	7525	7526	7527	7528	7529	7530	7531	7532	34	409	643	38	7533	411	42	43	413	7534	7535	7536	7537	7538	7539	7540	7541	7542	59	7543	7544	65	7545	7546	7547	72
0
0	4	7518
0	100719	100720	100721	2730	100722	65316	100723	100724	100725	3370	100726	100727	100728	100729	100730	15273	1814	100731	100732	100733	100734	100735	6798	100736	100737	100738	100739	100740	84689	100741	100742	100743	100744	100745	100746	100747	100748	100749	6836	100750	26872
0	18369	22455	23358	31132	37919	46589	47313	53909	60274	68214	66649	73901	74133	78005	80053	85183	87077	93617	110967	114674	37080	116043	118845	122632	123709	13260	10516	10531	18475	9709	22473	191	10839	810	10926	3238	3248	1720	26069	4660	125388	126138	129304	130322	132810	137700	138218	141351	153346
0
0	596	600	1276	1281	2235	2392	4	9465	9674	23284	23358	26867	18371	39099	40226	42345	44941	46589	47313	60274	62414	68045	68214	66649	74133	401	85252	87077	1639	102295	33350	114116	114674	115027	115938	116325	118845	1295	122407	10459	116745	48738	2052	133068	134887	550	551	614	615
0	4	7518
0	1276	8962	9322	114116	26872
0	26867	26869	231227	26872	80075	174395
0	270586	402626
0	624	23
0	395	549	54239	401	182800	187442	619	9466	398	9783	399	54238	550	551	52005	52007	359024	359025	359026	88036	249643	10	114125	20807	40937	187443	359027	20808	54606	359028	552	28796	2415	8214	13731	18	2418	10469	54608	8216	359029	269840	359030	7525	32282	32283	359031	198472	8321
0	147078	156481	74900	1916	380626	380627	1152	57228	380628	380629	355435	380630	402626	224865
0	27755	52005	10	262473	229824	7518	16	398	40357	551	359025	612	614	158601	187443	40368	277644	152587	78848	8213	552	28796	10114	20809	388064	2416	29661	368468	375145	2418	23380	21	20811	368469	22564	7527	152599	193347	32286	330928	10499	644	20816	136405	8217	411	412	129838	44
0	22	23
0	179925	243723
0	40948	18
0	397	10	2416	458963	27077	19	458060	406	38876	330210	458964	458965	44	2239	54	16749	421093	67	80119	70	2030	458966	421	381651	2663	458967	20450	180055	91	458968	246109	458969	458970	100	458971	102	52056	458972	128	131	126861	140	458973	458974	148	458975	331960	730	458976
0	549	441234	7516	144469	495281	15	19	403	495282	359031	8326	495283	495284	61995	27282	2498	2180	2503	323850	78540	16749	1106	66	69	495285	46706	128847	270598	2667	26370	2694	432999	93	495286	7557	458970	107	495287	495288	9152	193949	7568	343603	495289	23507	140	5519	143	495290
0	395	1637	47323	35112	1197
0	3	10456	52005	123709	147078	85184	215271	255624	134891	28586	263241	55244	26872	239231	63868	354363	123713	411171	55252	10469	433188	20811	342342	134897	28588	106720	22564	522343
0
0	22867	10457	27276	40933	52821	67590	10459	19126	194041	205705	173602	2404	38543	266226	282988	394392	82093	503135	22564	516952
0
0
0	27276	18371	32265	164829	197388	209227	216800	217309	216466	301023	305191	314431	323619	264617	26282	417068	443860	179267	118568	478637	523631
0	32265	52005	68214	43197	132810	19126	199881	204303	212342	217364	277602	317021	320533	325730	354709	323557	91046	2420	420793	459981	88048
0	395	596	600	1637	14616	65160	401	215052	241931	185625	16	20811	388967
0	9114	20806	42345	74133	37080	129304	168873	239939	282988	47056	26872	338593	623	26282	35112	624	10469	430294	626	20811	452872
0	4	146848	185233	204883
0
0	452872	464213
0
0	1637	4	9114	9322	20806	254334	106581	26872	623	20811
0	32265	52005	68045	69615	492594
0
0
0	4	8962	9114	20806	20957	39099	65160	182800	26872	16	623	114132	371211	20811	80075	503240	174395
0	4
0	20806	26867	32265	53909	26869	54239	78409	85252	102295	37080	614	10459	2052	133068	135514	114122	10	123262	141351	152019	152583	182800	19126	206436	32269	174110	290908	32272	331686	332264	224864	63868	16	8214	29661	242218	375787	623	174392	18	151575	2420	10469	420793	434492	192905	193344	40949	626
0	596	87166	10459	619
0	596	600	2235	2392	4303	5095	13258	13685	17548	18369	20851	22455	23284	23358	25981	26867	27276	27391	27755	29658	29909	32228	32612	35107	39099	40933	46589	46918	47313	49676	52005	52236	52459	52821	53909	54907	56706	58457	58814	60274	61879	65729	69615	66649	73901	74133	76253	78005	78409
0	2392	4303	20851	20957	23284	26254	27460	32612	46692	48702	51350	52005	53909	54907	63538	73901	74133	78005	80053	102127	33350	35753	37080	116325	118949	119024	119133	78843	1295	122632	127103	130322	116745	133620	131198	137700	137798	140163	142695	11597	151954	152583	159809	160216	161231	167323	171521	179976	182176
0	596	2392	4303	7740	9674	20398	20851	27460	29068	35107	39099	44941	46918	47313	49745	52236	52821	53909	65160	68214	66649	73983	74133	78005	401	85183	85252	87077	94881	33350	109017	114674	37080	116325	118982	1295	124355	126138	126916	127103	10459	129304	129824	130322	615	131088	135355	137798	140949
0	9114	20806	68214	74133	10459	204884	251153	324404	164093	150117	26872	372858	623	35112	151575	5404
0	9114	20806	26867	26869	10459	62415	40939	26872	360808	323844
0	9674	27460	47313	60274	68045	73983	74133	33350	106580	126138	69618	140163	163260	164517	179976	193942	194041	201560	208427	234699	240137	254065	255069	38543	274140	276853	277644	282083	283664	293904	294739	301683	313560	322030	327940	336556	342657	352725	354541	78851	358552	315547	366626	368075	369800	199332	380701	183535	384530
0	10456	27460	29068	32612	47313	66649	73901	73983	35753	106580	110432	118810	119024	119759	10459	137002	140949	159937	164517	173484	179976	183260	196806	197388	200165	201560	209628	219699	144607	220908	225536	234699	235437	237759	239580	254065	264735	274771	278003	283240	287804	136392	290444	300403	301023	305119	311481	311992	322030
0	40357	44941	47313	66649	106580	108108	113007	1295	130322	135753	69618	88617	163260	164745	165707	173992	183361	190362	190593	193942	204712	205705	209842	224123	122064	231227	234699	166091	270586	174111	274771	278003	282018	282083	286592	282085	159939	317778	319931	338465	346010	353794	359442	370382	197347	380371	383379	386345	386636
0	596	600	1194	1281	1287	2392	4303	3	13169	13685	14630	17548	18369	20851	20957	23284	23358	25095	26867	27276	27460	27755	29658	31132	32228	32612	33215	35107	35752	37707	37919	39099	40933	46589	47313	48614	49676	51155	52005	53909	55006	56706	56815	58814	60274	61879	65729	69615	66649
0	9114	20806	102295	129304	239939	18376	7748	164093	26872	16	8214	20811	323844	527131
0	5095	9114	10112	13685	26254	27391	27460	31306	32612	35107	38540	39099	40357	44941	46918	47313	48702	49745	32613	52236	52459	53909	56595	56706	29311	58457	60274	61879	62414	63735	65729	68045	66649	74133	78005	20960	90072	90466	93617	33350	108108	108900	114674	115210	37080	116043	116325	118238	118845
0	596	2235	9114	13169	20851	20957	23284	27755	30026	31132	32612	35107	39099	47313	49745	51155	52459	26869	58457	62414	63671	65729	73901	76433	20960	102295	106707	114674	116043	118845	118982	120238	120481	123194	123709	127415	20308	128169	10459	129824	57490	116745	132577	132810	69618	137700	141351	142695	142817
0	35752	84222	122407	125796	129566	130322	146522	148904	154546	158598	165187	169190	172601	173992	178356	187165	188140	188727	192581	194896	206752	210462	215869	220406	220596	223266	229241	239228	239580	242546	242686	244020	246052	247302	57499	254040	259928	38543	262834	193284	270219	274192	274401	282018	282806	295331	2090	301023	301448
0	4	254334	368522
0	10456	18369	18371	47313	49676	52005	74133	78005	85252	97917	126138	130990	147061	163452	19126	147062	118563	47328	230836	243259	249642	32269	63860	173602	144566	258365	166091	265922	30188	174110	274362	274571	277385	69628	300373	84023	309098	55244	329194	32273	338293	239231	354709	78851	39108	29661	27077	213212	377136
0
0	238322	264531	69625
0	16	8214	386080	20811	452349	462238	335004	40375
0	171373	241931	441833	140982
0	4	1295	182800	187442	114127	122068	225095	7518	185625	626	20811	452732	187444	1197
0	23
0	235962	22
0	8210	29068	40933	69615	78529	114284	37080	116606	126138	10459	137700	142695	88617	165187	177747	144607	225309	231227	234699	240164	249611	259378	238323	278003	278643	282806	285432	286592	300403	302072	304940	214346	310555	229824	311992	327544	299613	353794	354256	78851	199332	35112	91046	405773	151575	23378	420849	427004	433340
0	7518	23
0	171643	22
0	1276	80053	88032	38543	7518	16
0	1276	4	1295	10459	7518	35112	20811
0	549	68759	108900	124298	11597	146612	167323	201560	122068	334706	185625	199332	386080	447518	187444	147259	359886
0	8210	22867	78005	109017	165187	182800	151041	213177	226889	248073	18376	314492	317021	326817	7518	185625	63868	354256	380701	623	191781	57506	399352	198468	10469	420849	427004	20811	88048	466029	500827	502469	22564	524822
0	2235	7793	10456	22562	29454	32228	47313	51155	63494	65160	69615	119133	20308	139840	165187	172601	173917	177747	5394	140581	192026	196508	196663	199881	205705	51351	214861	215211	215688	225536	242686	251589	255119	260436	166091	272562	274571	276834	277385	278142	289087	291062	296492	297245	122068	319992	51354	326061	332104
0	370518
0	1637
0
0	9114	17548	20806	26869	10459	5394	19126	102128	239939	26872	80067	8214	10469	20811	80075	276910
0	417932
0	372858	381106
0	4	88032	1295	114127	7518	40375
0
0	549	402626
0	185625
0	596	1276	1281	1287	2392	5060	8830	9674	10112	1291	14630	16739	17537	20851	20957	22867	27276	27460	29068	29909	31306	37707	38540	39099	44941	46589	48737	50167	51350	52459	52821	53909	26869	56595	56815	58457	58814	61879	63735	63745	68045	69615	66649	73901	73983	74133	76947	78005	78434
0	9114	80075
0	52007	126027	204883	302272	309073	190781	204890	148907	204893	394587	405766
0
0	20806	164093	26872	16	623	35112	52241	80075
0	4	20811	22
0	114127	276912
0	1287	2179	2235	2392	4303	5070	5095	10112	10456	1291	16921	18369	22562	22867	23284	27460	29068	29658	32228	32612	38540	39099	44941	47313	48614	49676	51155	51350	52459	52821	56595	56706	56815	61879	65160	66505	67864	68045	68455	69615	66649	74133	78005	401	88516	102127	33350	109017	113007
0
0	18373	40939
0	4	9783	65160	1295	615	182800	26872	7518	58460
0	87166	113182	140578	144607	369811	386080	369812	454895
0
0	122064	402626
0	22
0	596	1276	52005	1295	10459	10	182800	240568	7518	208474	8214	623	18	402626	420793	626	452349	40375
0	65160	68045	401	147078	149621	16	224865	22
0	26872
0	32612	51350	78005	94903	109017	113007	119133	125903	131925	163452	164517	178070	114466	193576	196468	200165	206436	207308	207793	210462	212342	219699	237759	240137	273884	216466	278003	293476	295095	301023	305043	305753	314218	332104	339616	342657	343311	347620	369800	369811	377136	379873	322036	381640	386345	388207	392071	26283	402923
0	2392	22455	22867	27276	27460	29454	32612	37801	46589	47313	52821	53909	63494	68045	68214	70833	66649	73901	73983	80053	92635	33350	105164	109940	114674	115938	78843	127103	129824	615	140489	141351	142865	146848	153237	163363	164517	166770	169166	175782	179976	152020	188140	114466	192026	192361	193942	197388	200165
0	144608
0	23
0	25981	35294	68214	153346	195846	208124	219975	234699	166091	297991	346102	356355	408312	82091	441098	452872
0	185233
0	395	10459	182800	7518	16	144608	20811
0	147078	122062	262034	26872	7518	10469
0	596	2179	2235	2392	4303	7793	9674	1291	14616	20851	22455	22562	23034	26254	27460	29454	32228	32612	35107	39099	46692	47313	48702	49676	50167	52459	52821	53909	54907	58457	60274	63735	65658	65729	68214	66649	74133	76433	78005	43197	85183	93617	98166	33350	109017	113182	115210	37080	115696
0
0	32612	39099	46692	47313	49676	78005	94903	109940	118436	119024	123556	126138	129304	140163	145385	148480	161231	163452	164517	172690	178424	193942	210611	219699	225536	231042	234699	237759	241260	278003	18376	282083	283407	287804	287952	136392	293904	294582	298008	226818	324031	324804	327940	329194	348723	294286	352725	353794	360199
0	596	4	9465	126027	10459	148904	87176	182800	185233	187442	204883	122062	114127	47328	57499	40367	271352	301448	190781	317021	204890	313815	26872	148907	7518	78851	16	323557	8214	29661	204893	132600	623	18	44948	405766	10469	224865	442336	626	20811	451775	470659	366634	1197	126034	253796
0	296622	431596	458059
0	182800	270586
0	596	4	9322	9465	9674	10456	40933	46589	52005	68045	90072	1639	114116	1295	10459	2052	114122	10	147920	130760	169300	182800	19126	185233	114127	240568	254334	270586	102297	309073	7518	208474	8214	623	174392	18	402626	10469	420793	144608	431035	626	20811	452349	187444	88048	471453	1197	126034
0	9465	40357	615	204883	33354	309073	317021	204890	148907	35112	44948	405766	438096
0	1276	1295	114122	182800	189303	222690	114127	38543	270586	202209	199570	7518	354286	16	8214	402626	626	20811	452349	455142	20406	506735	40375
0	549	596	1276	1281	1291	35107	65160	69615	74133	88032	1639	1295	10459	10	141351	10460	147920	169300	114127	227217	262034	269503	619	111491	238324	152588	325730	208474	16	8214	623	18	35112	407732	10469	426331	373478	626	20811	1302	40375	462636
0	600	29454	155248	313560	402626	55252	626	446373	498060
0
0
0
0	192901	382793	88048
0
0	402626	626	20811	22
0	32265	133620	148904	189303	204883	149622	252675	57499	190781	204890	313815	151859	148907	344463	16	204893	405766	456407	461722	470340	126034
0	10456	1295	114122	10460	283664	78851	372858	624	220126	224865	20811	22564
0	22
0	228834	20811
0	133068	10469
0
0	3
0	10457	40933	53915	184173	217364	32269	282988	289087	55244	326437	26282	69635
0	38543
0	4	7793	8962	9465	9674	20806	69615	90072	37080	33354	63860	204890	329409	148907	343589	623	405766	444210	20811	451775
0	1276	3	4	1295	7518	144608	20811	192907
0	402626	22	23
0
0	9322	182800	366634
0	4	23
0
0	549	4	9783	69615	1295	10459	2052	114122	10	160218	623	35112	402626	420793	88048	23
0
0	93617	192537	235962	243473	258365	29661	388207	405906	55252	426331	40949	626
0	85252	246052	277425	22
0	4	330919	7518
0	4	40357	1295	240568	38543	26872	7518	8214	402626	521746
0	1276	9783	52005	10459	171038	5394	16972	171039	209984	173602	50173	272748	18376	55244	49678	16	8214	18	2419	220126	20811	73902	5404	502267
0
0
0	596	47313	10	171038	187442	171039	2405	18	624	10469	220126	20811	497835	1197
0	549	114116	2052	402626
0	175538	185233	156284	38543	264975	132600	394392	516952
0	596	1276	2392	4	9465	35107	14637	118101	1295	10459	615	164980	171038	182800	190362	220300	242135	51352	47056	315770	325481	7518	346102	358552	16	366630	371206	623	388672	26282	394392	18381	10469	420793	144608	626	20811	451775	187444	464682	73902	22564
0	10112	13685	20851	22867	23284	26867	39099	44941	46918	49676	32613	52005	52236	52459	26869	61879	63494	66505	68214	69615	66649	74133	78005	401	93617	102127	33350	106580	108108	110967	114464	114674	115210	37080	116043	116186	118845	119679	120481	123194	123293	123442	123709	124130	6653	125796	126027	126138	127285
0	1637	309098
0
0	270586	402626	626
0	549	52005	114674	233241	264614	193284	274977	216466	18376	309098	314431	330030	330496	16	8214	18	392426	370668	10469	20811	80075
0	596	2235	9114	20957	27755	31132	32265	36086	39099	44613	44941	51155	52005	52755	60274	68214	66649	74133	80053	20960	87077	90072	1639	102295	33350	104305	110967	37080	116325	118982	78843	123293	123709	124010	126138	10459	57490	69618	137700	146848	147529	152583	153346	85184	74868	159937	160504	163260	164980
0	36086	47313	109017	113007	37080	69618	193283	209334	211549	214805	225536	238489	166091	264614	154547	159939	309098	311481	160218	349939	351688	353640	353794	359442	366055	369811	370666	370766	255122	377595	392071	91046	442180	78007	88048	488755	240579	500827	501989	505401	508073	510818	58460	191048	523222	525681
0	201560	26872	372858	20811	174395
0	26872	20811
0	4	32265	211703	38543	619	8214	386080	20811	276912	490958
0	20957	46692	76253	90072	122632	123194	124408	153914	158574	47323	236465	327940	346102	353794	354868	369811	22868	369812	409992	411593	23379	341266	314930	179267	463280	426336	470659	478193	488755	516005
0	4	224865	80075
0	4	23	40375
0	52005	68214	194162	204883	220763	243953	283664	313692	26872	29661	372858	452872	293630	200199
0
0
0	22
0	43196	108108	217364	256018	277709	326380	91046	84230	14658	505401
0	224865
0
0	22
0
0
0
0
0
0	4	231227
0	69615	327761
0	10438	18369	20957	22867	27460	38540	40933	47313	53909	29311	65729	68045	66649	73901	74133	84927	94903	33350	106580	37080	116325	118845	122632	126138	129824	130322	130990	131991	2052	10	140163	141351	88617	163363	164829	47323	168873	170881	171301	178424	180186	180358	185233	151041	190362	190593	114466	193283	193576
0
0	1276	1281	10456	20806	42345	46589	52007	74133	1639	37080	120238	1295	10459	2052	134887	10	141351	10460	165187	182800	19126	147062	211703	32269	259378	18376	238324	214346	322030	324404	164093	325481	328915	26872	346102	78851	16	8214	29661	623	18	26282	35112	151575	391504	10469	193344	626	371211
0	1295	47323	189303	38543	619	626
0
0	596	1276	1281	1287	1288	2235	2392	4303	5095	4	7793	9114	9783	13685	18169	18369	20307	20957	22455	22562	23284	23358	25095	25981	26867	27460	27755	29068	29454	18371	32612	34977	35107	37801	38540	39099	40226	40933	44613	44941	14637	47313	49676	49745	50167	51155	52755	53909	54907
0	596	626
0	596	4	9465	9783	10459	165707	185625	18	165711
0
0	57499	26872	8214	23
0	185233	33354	311606	7518	458680
0
0	9465	32265	65160	68214	114116	124699	145513	204883	149622	269305	296492	317021	204890	148907	2414	405766	20811	470340	253796
0	182800
0	596	1288	7793	8310	20851	22867	29454	35107	38540	42345	44613	14637	47313	50167	52755	52007	65160	67864	68214	70833	66649	76433	78005	88032	33350	104384	108108	113182	37080	116325	120238	121750	121940	6653	126138	10459	129824	615	135355	136966	114122	148001	152171	158598	160216	161054	163452	166770	174931
0	549	596	600	1276	1281	1287	2392	9114	9674	18369	20806	10457	26867	27755	29658	39099	40226	40357	44941	46589	47313	48614	49676	50167	52821	53909	26869	58457	63671	65160	66649	74133	54239	78409	401	85252	93617	1639	102295	33350	105164	106707	114116	115210	37080	115938	116043	116325	120238
0
0	596	1637	65160	401	114122	10	168873	182800	19126	241931	277602	16	8214	29661	623	217369	405906	10469	420793	626	20811	80075	192907
0	9114	66649	74133	10459	223722	164093	26872	623	35112	151575	426331	626	521096	521746
0	4	10457	156206	182800	118104	241931	258365	274571	2090	123712	8214	372858	128801	463459	125569
0	1295	123709	182800	187442	114466	218595	114127	233238	55244	18	10469	420793	144608	20811
0	4	26872
0
0	68045
0	148904	347474	78851	372858	44948	217369
0	122064
0	2235	10456	20307	20957	22562	29658	37801	39099	44941	46918	49745	51155	52005	52201	53909	26869	55218	57089	58457	58814	60274	62414	68214	69615	66649	73901	74133	20960	91023	101576	102295	33350	109017	115210	37080	120238	1295	123293	6653	127103	127415	20308	10459	57490	116745	135355	135809	139840	140489
0	182800	259928	10469	426331	524532
0	1101	1276	18369	20957	22455	22562	37707	37919	40933	44613	48614	49676	51155	52821	53909	52007	57089	63494	65729	68214	66649	90072	97917	33350	105164	109017	37080	116606	118845	120238	122632	123293	126456	127103	20308	128062	130397	130453	130505	130712	57490	116745	132105	132701	69618	136966	137700	139702	141351
0
0
0	14616	114127	122064
0	1281	2392	10456	20806	53909	58814	68214	84222	87166	84224	116325	124699	6653	10459	139840	154397	160216	204883	223722	229241	230836	149621	232867	238473	149622	252675	57499	119035	270000	270586	277709	282988	283216	287393	290273	301448	309073	309098	313478	199570	317021	313814	324083	69629	335193	148907	340621	342894	344463
0
0
0	44613	52236	52821	85208	87077	124981	126138	127103	20308	128169	130322	69618	137700	138218	139195	147529	151566	162095	164745	165187	165461	106712	173917	180186	188140	192110	197388	147062	205705	207074	215500	217200	144607	223311	234699	247669	250196	251421	254065	166091	264383	266291	269084	272227	286592	293476	295331	297540	47056
0	596	1281	2235	5060	7793	16507	18369	20307	20957	22455	22562	25095	25981	26867	27460	27755	29454	29658	34977	37707	37919	38540	39099	44613	44941	46918	47313	51155	52005	52201	52236	52459	52821	53909	55006	56595	56706	56815	29311	61979	65729	66649	74133	5388	20960	87077	90072	93617	97917
0	402626
0	9674	550	52005	7518	16	623
0	1295	254334	114132	23
0	600	20957	47313	65160	63860	154547	414699	419948	444761	211713	515632
0	4	241931	26872	22	276911	23
0	10456	47313	49676	53909	65160	78005	43197	401	106580	37080	127103	130322	138305	142695	88617	190362	114466	200165	214304	226889	233241	52239	249660	254334	264735	277850	289087	298094	300403	244558	309098	214346	317021	322030	341732	351774	296623	363816	197347	623	397439	399352	433188	449487	20811	88048	470659	39111	481577
0	10459	165707	195846	199233	27077	426331
0	623	35112	242057
0	26872	22
0	2314	2392	10456	26867	27460	35107	47313	52005	63494	401	114674	37080	126138	69618	177747	114466	216800	222820	223722	234699	241931	244052	166091	274771	123710	283664	151572	124704	287804	289022	289087	298094	300403	310175	229824	314267	316264	322030	2411	332104	339616	339677	239231	296623	353794	310176	359442	372839	197347
0	71922	626	17552
0	423466
0	22
0	88032	91046
0	68045	1295	619	329409	7518	297598	40375
0	596	114127
0
0	69615	222469	470340
0	4	133068	10	249642	32269	134895	20811	22
0
0
0
0	114116	1295	114127	114132	626	20811
0
0	23
0	4
0	1637	73983	74133	102295	217364	221902	234699	238489	47337	91046	32231	47342
0
0	8962	18369	27460	52005	58457	65729	37080	116325	120981	615	69618	138218	147529	147920	152583	172601	178418	216800	220406	230836	217981	136072	234699	239228	269084	293770	298326	301448	309098	327940	353794	369452	371623	388207	392426	394587	415096	416428	417313	423631	425395	463423	523222
0	596	47313	69615	114674	121940	121981	123261	124298	148001	153237	204499	207308	210462	216800	200044	220406	242135	243407	274192	216466	122068	301023	316725	313814	325999	278253	354286	357007	16	363167	199332	388672	91046	402626	411420	414699	427004	441833	179267	187444	458059	470340	485685	366634
0	1101	10456	18369	20851	27276	27755	29658	32612	39099	40933	46918	47313	48614	51350	53909	57089	58457	61879	74133	87077	97917	104465	37080	115720	116043	116325	119133	124083	126138	20308	38542	116745	2052	133696	135809	137002	142391	142695	143188	144565	147529	152279	153237	157639	163260	163363	164086	164517	47323
0
0	596	47313	114674	121940	121981	123261	148001	150643	153237	204499	207308	210462	216800	220406	220908	239228	253317	254304	52010	274192	216466	283664	301023	301987	309098	316725	317778	313814	325999	151859	32273	251208	344034	351774	357007	363167	388672	389608	91046	411420	414699	427004	433188	441833	442180	229984	187444	470340	366634
0
0	238174	619	208474	20811	22	481577
0
0	176374
0
0	80067	224865
0	596	1637	4	40933	200165	235962	242546	247196	154547	619	23372	273655	20402	47056	308747	325481	69629	7518	344034	78851	358552	309114	426331	499143	503135	523222
0	619	8214	276912
0
0	4	2052	309098
0	150117	402626
0
0
0	13685	1291	14630	18369	29243	29454	35294	40933	43090	52755	52821	56595	56706	29311	58814	65160	67864	68045	84222	114875	37080	115720	120238	120481	122632	126138	127103	10459	132105	69618	136733	138305	142695	143188	147529	153914	161747	164041	47323	167756	172601	175158	180653	152020	182176	190362	193718	204303	213177
0	417932
0
0	276911
0
0	151041	193905
0	8962	44941	116325	127899	2052	133466	147196	185318	114466	211635	216800	217981	244020	246849	247196	278782	313814	346102	257486	252821	416428	37927	214348	471190	40375	522062
0	233036
0	23358	32612	47313	52005	60274	122632	124981	129304	136966	137700	139034	139840	140949	167323	172690	192361	196333	201560	206436	221902	223722	231227	241335	242056	244822	247703	250357	253054	259566	286592	294582	69628	301448	305043	311459	311992	322030	325899	329000	332104	338882	339996	299613	346010	352725	354541	94916	368104	369262
0	8310	18369	123556	125492	19126	196808	216800	122064	231227	232867	234699	63860	262459	269084	274401	151572	298326	301448	317778	341732	299613	369811	371623	132600	91046	411930	415315	418307	220126	454365	460784	323844	479923	58460	462636	524240
0	9114	19124	32612	44613	63494	69615	78005	109017	129304	173168	210462	38543	283664	289087	293514	78848	322030	345402	367889	431117	438457	286593	5406	526639
0	132600
0	2392	4303	5070	10456	13169	16548	14630	16921	17548	18369	20957	22562	22867	27460	29068	30138	32228	32612	34977	38540	39099	44941	14637	47313	48614	48702	51350	32613	52459	56595	56706	58457	61879	63494	65160	67864	68045	69615	66649	78005	80053	401	87077	1639	33350	35753	113007	114116	114674
0	118560	147257	192244	212342	259378	277850	153545	363766	375787	50178	57506	82093	118568	96689
0	38540	84927	104305	116325	123293	127103	139034	147061	165187	182800	183345	114466	193868	53916	147062	201560	220908	221902	225536	231154	234699	238489	253361	57499	40367	119035	259279	264614	268904	278003	278251	295095	20402	159939	305043	305191	200004	312416	314861	316393	325481	327940	332264	334095	160218	49678	352725	353794	354709
0	27460	40357	61879	63494	67864	78005	401	37080	116606	118982	121750	122407	163260	164517	182176	193942	196663	197388	200165	209628	210462	219699	220406	234699	240164	240415	276334	278003	282083	290250	290444	294910	300403	301023	226818	51820	313814	319931	78848	336130	341076	345402	346102	360199	367889	369811	371702	128801	375928
0	411232
0	8310	16921	22562	27460	67864	401	114674	118982	135809	159827	166764	152020	182176	201560	204499	209628	209842	210462	219699	220406	226713	234699	274192	276853	287604	290444	294910	298094	300403	301023	301683	78848	345402	185625	353640	375928	222091	382688	20405	191781	201464	394587	420849	422838	220126	438457	455461	456407	461070
0	18169	27460	29068	32612	54907	67864	66649	94903	109940	116606	119024	143188	11597	164517	167323	175538	177052	182176	209628	210462	217309	219699	234699	237759	242686	244052	255069	124084	274771	278003	282083	284734	294739	295839	214346	319931	324804	326061	340548	185625	353794	363684	366626	94916	371702	375928	376935	199332	386345
0	2392	22867	34977	35512	58814	69615	66649	78005	33350	114116	37080	119024	124355	102606	10459	130322	141351	146848	147529	161231	164517	164671	165187	169174	170881	171301	179976	152020	182176	183260	151041	196806	209628	210462	217258	222090	90472	225536	228834	234699	245051	249689	57499	254065	254794	256184	258174	258411	259863
0	40933	44941	237759	283664	289087	353794	365658	366626	369262	369811	438457	282162	502267	509499	511067
0	17548	32265	29311	90072	100751	37080	121047	136068	123262	147196	47323	187165	190593	193240	194850	204499	211703	212342	144607	220406	223722	235196	235437	240384	249716	250357	252706	254040	277709	285432	286830	287393	229823	295331	108111	298008	301448	305208	305753	310126	314431	199570	13688	323215	69629	338593	208474	185625	353794
0	125796	147529	152171	277709	334095	354868	193905	369811	392426	369812	417727	84230	446504	475367	480143	500827	505401	527982
0	8310	10456	1291	16921	29454	29658	40933	49745	67590	33350	113007	37080	139034	140163	142953	146612	147529	163260	164829	71928	178070	182176	183260	193197	195846	205705	206436	208406	52830	217309	144607	223722	245751	250196	173602	259928	270320	272562	274771	275455	279340	286592	289341	295839	297174	297245	298094	300011	84023
0	2235	4303	14616	14630	22455	25095	29068	38540	39099	44941	52459	53909	58814	65835	67632	66649	401	92635	1639	33350	106580	109017	114674	116043	118982	119024	123666	124144	124298	124355	125146	126138	127103	10459	129304	129824	130505	130712	132701	133538	135809	69618	137002	131198	137798	123262	138992	139034	139702
0	38543	229824	394392	516952	522032
0	46692	49676	115720	120238	128062	135809	140578	144565	152019	152583	178615	180653	183463	174109	190593	192901	196333	147062	206436	51351	210369	144607	221902	122064	136072	237759	239228	245751	249689	250357	52010	272227	274401	276724	619	277549	115274	290444	291225	295839	84023	305753	13688	55244	192173	326653	327940	329194	332308
0	68214	37080	166770	177747	197425	274191	372028	224865	259935	322038	506843
0	22	23
0	233036	22
0	8962	13169	16739	35752	37707	37919	42345	51350	57089	67864	68045	84222	113979	37080	116043	120238	132105	135355	138305	147529	148001	152279	154826	161747	168016	172271	172601	173917	175538	185233	192581	199568	204499	210631	52830	215211	216936	144607	220596	222570	238489	239939	249716	253054	106581	265418	274140	274401	274771
0	78005	38543	369262	126689	282162
0	16921	27460	67864	69615	401	37080	118982	120895	126138	137002	142695	88617	165187	165461	171301	177747	178424	182176	189102	192110	193942	197232	197388	201560	207308	209628	220406	122064	231227	234699	237759	270143	274771	276334	278003	130509	287604	290444	294582	301448	226818	311992	312044	78848	322030	326653	327940	336130	345402
0	78005	139034	165953	178424	190593	223175	238322	239580	246052	309098	152588	322030	332104	334890	340438	343499	354541	368417	199332	386080	416428	420849	420931	422838	431117	435164	436602	438457	439653	116750	452195	296907	461070	475367	480143	494385	494886	498421	359886	504419	209988	509499	510813	523404	524887
0	626
0	78005	78851	429083	509499
0	22
0
0
0	78005
0	2235	39099	44613	46918	50167	68759	70786	97917	102295	130322	57490	132810	69618	139195	140578	146848	149191	149620	85184	173917	176312	188897	206436	219975	33354	233356	166091	124084	272562	286013	288949	298008	84023	312820	324031	326010	326519	332264	337617	339117	343102	345608	346102	63868	353794	354363	354709	78851	364162
0	4	40933	87166	176374	33354	57499	216938	269305	287062	160218	358552	408232	424418	426871	461722	221428	493496
0
0	8310	16921	69615	401	88617	165953	200165	223722	241931	274771	287604	300403	78848	327761	330030	345186	359515	360199	394587	376938	433340	438457	257740	494886	497835	511879	511233	524822	525681	526639
0	123709	134887	154546	163260	263240	251208	411171
0
0	2392	32612	37707	39099	40357	67864	66649	33350	35753	105164	106580	109017	37080	119024	78843	124355	126138	126456	20308	128521	131925	131198	140163	160891	88617	163363	164517	164745	165461	47323	167756	173484	178070	178424	182176	183260	185233	193576	196806	200165	202496	209628	210462	217258	217309	219699	16972	231042	231227
0	237759	122068	305208	371702	423466	179267	498694
0	179257	16972	256719	271580	301221	322030
0	69615
0
0	1194	8962	118101	615	147920	190593	195240	226603	193284	293502	108111	302596	313814	330919	336164	340514	346102	26286	140982	503240	462636	525822
0	1101	8310	29454	46918	123293	69618	148904	150389	173402	189869	192110	194906	204499	215211	223175	234699	235940	239228	247443	269791	274192	274319	284734	286592	297245	122068	298008	305208	263241	324804	339996	353794	364274	386345	409767	428129	444737	445485	452219	296907	461722	479828	179270	525681	527200
0	266226
0	2090	22
0	8310	10456	66649	113007	114674	133538	143188	147920	159827	163260	166764	177052	178424	179257	182176	196806	209628	209842	210462	231042	231227	235437	239580	38543	264780	266291	270143	216466	278003	283131	283240	287604	290444	294582	301023	301683	78848	322030	294286	354541	78851	369811	373800	375928	377540	199332	384530	191781	201464
0
0	369262
0	78851	505401
0	319931	353794	368467	369262	199332	438457	378098	282162	505401	509499	511067
0	596	38540	106580	130322	135514	161747	164745	174931	178598	192901	197232	206436	207726	218595	222090	222996	223497	230836	235437	239580	242686	243554	247014	251537	254737	273047	275724	284734	286013	294145	122068	301023	316625	321335	324873	325481	331494	340621	204892	353794	363766	368522	369811	377136	199332	392999	393990	402626	266742
0	16921	53909	401	114116	216465	223722	234699	78848	360199	276909	20405	438457	449010	488092	497835	511879	5406	526639
0	125903	131925	140163	206436	250196	494886
0	38540	173168	230836
0	167756	204884	368104	220126	483285	517705
0	10456	13169	22683	32612	39099	53909	67632	67864	66649	106580	109017	116325	78843	124355	615	148538	159827	164517	164745	166969	176312	178424	152020	182176	193942	196603	197877	201560	205705	209628	215557	219699	220406	220908	222965	234699	237759	247717	264735	154547	278003	282083	283131	283351	283664	290273	293476	294582	217984
0
0	40933	84222	104305	123442	353794	369811	411593	500827
0	106580	126456	295331	338593	422838	179267	498694	523222
0	13169	16507	27460	29068	29243	40933	44941	46918	49676	54907	57030	67632	66649	93594	94903	33350	35753	106580	109017	113182	114116	116606	119024	78843	1295	123556	124083	124355	126138	615	133620	135355	137002	140163	148480	157639	160437	161616	161747	163363	164517	166770	167977	84021	169174	173484	175782	178424	179976
0	226818	163939
0	596	1276	2392	10112	27460	27755	37919	39099	40226	48797	52236	58457	60274	69615	116043	120238	123261	125207	615	133068	135355	135514	10	139161	142817	147529	153237	164829	185318	187442	193868	199568	204730	207907	212243	204884	220300	114127	238174	242056	242546	254334	119035	269503	274401	18376	151572	8312	294739
0	271847
0	7793	153914	140581	147062	202679	171373	243723	277709	23372	285163	51820	325481	329194	339996	347474	354868	357654	369811	385852	399505	411593	84230	427004	433340	26286	440936	432875	488007	182549	23	233358	505401	209372
0	181159	247036	330497
0	22
0	81769
0	97917	119376	124355	133068	139195	152583	165187	202760	166091	278003	294739	295331	252819	341076	345435	346102	353794	354363	354709	362565	373800	199332	382211	382793	385852	396569	399505	411876	23379	134895	453500	360811	483793	497697	511879	96689	179270
0	1291	550	68045	104305	1295	130712	615	62415	168873	181689	199568	171373	259928	270812	18376	23372	214346	25985	326653	148907	366630	383315	386080	392650	369812	417727	418307	60379	442336	446373	20811	452732	461611	461897	17552	276912	23	500827	96689
0	22
0	8310	49745	401	115720	120238	69618	136966	150389	150643	164451	167051	172690	173168	178424	190780	201560	209334	231154	231227	229823	28586	317778	322030	369811	336463	154549	124145	259552	453404	463976	503240
0
0
0
0	11597	375928
0
0	42345
0	6653	312294	373478	503135
0	10112	38540	84222	116606	159827	159937	165187	195240	222726	245051	191029	246852	278251	286592	295331	308747	320412	203494	338465	365658	369811	399505	411593	415315	417068	448038	379045	243411	489415	503240	96689	526428	527200
0	549	596	1194	2392	5060	6841	4	7793	10112	20851	22867	26867	27460	29068	29454	30138	31132	32265	32612	38540	39099	40357	44613	44941	51155	52005	52459	53909	54907	56706	61879	61979	65160	66505	68045	68759	69615	70833	66649	73901	76253	76433	78434	401	33350	106707	108108	114116	114674
0	16
0	9114	10112	16507	30138	32265	44613	44941	46918	49676	49745	51009	54907	401	114116	114674	130322	615	135809	69618	140949	149620	152279	152583	164517	166770	171521	177052	179976	181328	19126	185233	185318	193283	194906	196663	202135	207074	215688	223175	242686	248050	135754	63860	38543	154547	283407	287393	295839	298094
0	30121	31306	32612	40357	58457	63745	109017	113182	116606	118810	119024	123556	126138	136733	137002	140163	141351	148538	149075	151954	161231	167323	172690	177052	178424	182176	151041	193942	196806	206436	209803	209842	210631	215688	219699	223175	225536	229772	231227	234699	241260	246052	254065	256018	38543	265418	124084	238323	154547
0
0	2392	550	44941	33350	200165	118104	233241	254334	298326	392678	414553	452872	464213	480051	480143	524240
0
0	164451	172431	210462	240137	253361	297991	376935	199332	420931	147259	23	207911
0	276911
0	22
0
0	152588
0
0	1281	18369	39099	40933	48686	60274	84222	85208	94903	18372	2052	146612	151566	154546	173917	182176	194041	52830	122064	237759	290273	290444	319992	164982	40948	369811	88045	386080	396524	402626	405640	405695	439995	626	187444	477431	480051	488755	495113	23	497697	505401	510053	371170	523222
0	5060	8310	9322	17548	18369	20957	42345	44613	49745	52236	52007	56706	29311	63494	63671	65729	68214	70786	84222	87077	102295	33350	35753	116325	118982	119133	121940	123442	125796	128169	134295	135355	139195	142817	142953	148904	150389	152019	152279	152583	18373	164517	165461	171521	180186	152020	187165	140581	193868
0	600	1101	1276	1281	23358	52005	65160	92635	1639	116325	1295	147920	152171	168873	211549	236465	250980	18376	238324	298094	310627	325481	353794	354709	392650	96684	501603	40375	521746
0	204884	218595	18376	252821	179267	23
0	14630	53909	113182	133538	69618	137002	163260	173168	206436	225536	234699	244822	259928	268904	286592	305753	313202	317778	346102	363392	364274	94916	376935	199332	380371	381386	386345	405695	456407	504419	515879	179270	524204	524462	524887
0	550	65160	65856	76433	78715	101078	106580	113182	115696	123293	10459	129304	131088	140163	152228	161165	161747	162095	168429	178340	181328	184009	189928	190428	208427	229241	248606	250357	251537	259863	264451	178616	273654	276334	282939	294739	300472	310175	317778	324031	324873	325899	69629	326380	338200	338981	164982	343102	127249
0
0	2392	32612	78529	94903	69618	140489	179925	179976	254334	264780	332104	334095	185625	199331	358552	199332	384530	278835	375145	2419	431117	126690	73902	470340	276912	483375	297598	516005	524887
0	147529	477431
0	206436	376935
0
0
0	6841	17548	31306	39099	44613	51350	32613	61879	76253	97917	102260	106707	120411	124083	128169	132105	69618	139195	139229	142920	151954	158598	164517	84021	172601	173917	174931	193197	193283	196564	205705	206436	208222	214861	217200	217342	224010	226889	229772	229904	234699	239228	2402	244020	18375	247420	247443	248606	254334
0	153914	199570	369812
0
0
0	1101	105164	149191	164517	205705	222836	223175	271589	226818	345402	346102	353794	371671	377506	453500	502451	207911	96689	179270	524204
0
0	7793	49676	51155	26869	82025	102295	121750	2052	136966	141351	234699	259566	269084	269503	272975	306038	325481	65732	174933	431117	173806
0	596	1101	2235	5095	8310	9114	23089	23284	29658	30050	39099	44613	48761	49745	51155	52236	52821	26869	52007	54907	56815	63745	65729	68045	68214	68759	76433	78434	33350	110967	114116	115210	37080	115938	116043	116325	118845	119033	119376	119419	78843	121047	123261	123293	123442	123514	123658	124380	124408
0
0
0
0	1101	29307	88516	116606	120411	121940	133538	69618	136733	138484	176131	180521	219975	234699	156284	2405	259279	262834	178616	273884	216466	278003	295839	298008	305208	305753	51820	338769	347645	353640	166092	382688	385423	404185	419948	431117	438457	439995	445518	456407	167759	460081	474991	485685	488092	496093	498060	504514	165711
396	397	398	399	400	401	402	16	403	24	404	405	406	32	407	408	409	410	411	412	413	414	415	416	417	418	419	420	421	422	423	424	425	426	427	428	429	430	431	432	433	434	435	436	437	438	439	440	441	442
395	596	600	1637	14616	14637	619	402626	20811	187444
395	401	22
395	54239	401	1295	16	18
395	401	88032	16	459999
395	9114	20806	26867	65160	401	85252	309098	26872	20811	80075	174395
395	65161	397	40358	398	81767	399	65162	400	81768	81769	81770	10	30181	402	28794	81771	81772	81773	81774	81775	16	81776	65173	81777	81778	81779	81780	1310	81781	38551	2434	81782	2435	405	81783	32	81784	407	644	411	65191	645	81785	412	413	10124	648	5105	19175
395	401	69618	81776	88048	468418
395	596	1281	2392	7793	10438	10456	18369	20307	22867	23036	18371	32265	49745	58814	60274	63538	65160	68045	102295	37080	116325	119419	1295	122632	123666	10459	129824	130397	141351	152583	85184	74868	158598	171301	173168	175158	176224	176312	178615	180358	131475	192361	194041	211549	204884	52830	214342	218397	144607
395	243723	293770	296623	35112	10469	20811
395	596	550	32265	401	10459	241147	8214	29661	623	10469	124146
395	26282	22
395	401	26872
395	596	1276	1281	9114	9322	20806	47313	182800	63860	309098	623	144608	20811	522875
395	4	339923	185625	144608	444210
395	549	2052	230767	193284	619	290914	309098	26872	171040	16	8214	53684	26282	370668	249357	20811	495975
395	4	401	10459	182800	204883	171039	26872	185625	16	372858	18	442180	20811	73902	40375
395	52005	69615	401	55244	32273	16	370666	18	22868	424418	442180	20811	187444	40952	88048	471453
395	4	9598	401	372858
395	9674	10456	27460	49745	90466	114674	126138	135355	152228	164517	181886	187607	163261	196806	200165	206893	222090	90472	254065	166091	123710	278003	282083	290444	294910	300403	301023	301448	309098	319931	322030	327428	32273	351774	353794	359667	380701	91046	402972	375145	421077	427004	431117	417931	442336	462293	257740	326090	491801
395	17552	1302
395	68045	401
395	549	23363	54239	26872	16	8214
395	8310	26869	68045	328915	8214	20811	80075
395	401
395	241931	16
395	302272	10469	20811	22
395
395	7740	110729
395	596	600	1101	9598	309098	16	20811	187444	170002
395	401	104384	16
395	152583	161078	212342	231227	241931	10469	421081	14658
395	74133	10459	241931	51352	28586	263241	372858	397287	217369	20811	421081	25988
395	1295	114127	122064	238324	122068	346102	185625	114132	144608	224865	20811
395	122068
395	1196	114127	122068	185625	224865
395	401	108385	10459	168016	241931	16	18	10469	20811	628
395	4	401	10459	309098	462636
395	204883	238473	350127	430380
395	596
395	32265	44941	123709	85184	165187	212342	241931	51352	274571	123710	278142	111491	263241	264783	337617	623	394045	414657	10469	430294	442011	20811	421081	136397	106720	30198
395	52005	401	182800	26872	8214	18	414699	20811	276911
395	401	422377
395	283664	317021	442180
395	9465	242135	144608	20811
395	280701
395	241931	394392
395	65160	401	16
395	74133	200044	241931	263241	35112	10469	20811	22564	25988
395	78851
395	20806	27276	32265	52005	53909	56706	58457	102295	81769	104465	37080	121750	10459	10	141351	158598	182800	192361	205705	211549	211703	73985	264780	174110	277850	8312	290908	84023	229824	322975	55244	32273	63868	354709	356355	16	40948	623	27461	420793	422497	52241	82091	443609	229984	33360	20811	80075	468065
395	65160	401	81769	114122	241931	16	8214	20811	460784	363234
395	104384	302654
395	294739	122068	226818	154549	423466	438149	441833	442180	20811
395	4	171039	241931	16	18	294287	20811	73902	207456	501368
395	401	147078	5394	285432	20811	501909	506735
395
395
395
395	32265	52005	52007	106580	10459	254334	106581	199331	23378
395	17548	52007	166770	182800	242135	337617	7518	16	26282	20811	187444	456407
395	65160	401	81769	16
395	1637	9598	32265	182800	623
395
395	9114	20806	39099	26869	65160	81769	133346	26872	623	80075	174395
395	52007	10459	615	133346	153346	161078	241931	122068	7518	355518	8214	20811	8969	9473	403	525681
395	600	9598
395	14637	233241	156284	619	8214	623	26282	10469
395	197357	10469
395	124298	10469	23
395	244052
395	20811
395	596	600	1101
395	104384
395	9674	74133	92635	163452	18381	10469	20811	463459	492594
395	596	1637	1291	14616	16548	619
395	401
395	600	5060	14616
395	401	102128	22
395	75018	93617	10459	5394	85634	306643	16	10469	20811
395	401	614	182800	220300	16	20811	200201
395	401	16
395	56883	88032	10459	171038	182800	115378	231227	302272	55244	16	376373	623	331701	18	26282	35112	426629	20811	80075
395	40933	58814	401	88032	196806	278251	20811	452872	511232
395
395	52005	123709	139034	193284	171040	18	40949	524240
395	8210	32265	401	16	20811	462629
395	9783	294284	16	8214	23378	10469
395	16
395	596	65160	16	426629	134895
395
395	65160	401	88032	240164	306643	16	451001	22	468418
395	1276	74133	254334	255119	193284	202209	325481	49678	8214	26282	20811
395	20811
395
395	9114	9783	401	619	8214
395	337617
395	37077	1295	114127	122064	122068	309098	91046	224865
395	171038	628
395
395	600	144608
395	122064
395	1287	9674	242135	91046	411171	80075	452019
395	16
395	7793	10438	68045	84222	165187	199568	211549	218397	122064	231227	258411	23372	303019	329409	354868	368104	369811	128801	394587	402570	369812	410323	411593	412584	341266	224865	20811	456407	459999	461070	152090	326090	388967	505401	160510	30198	523222
395
395	114116	615	114127	619	122068
395	401	231227
395
395	6839	40357	171038	152020	78851
395
395
395
395
395
395	401	242628
395
395	14630
395
395	290914	412584
395	401	22
395	615	239228
395
395	9783	326653	366055	295100
395	6839	40357	401	126859	171038	204883	16972	259928	619	20811	456407	22
395	401	239228	241931	82091
395	7793	10438	211549	253317	369811	128801	341266	224865	20811	403
395
395
395
395
395
395	1101	1276	1281	2235	2392	5095	18369	23284	23358	29454	32265	32612	39099	52005	52007	63671	65160	74133	76433	43197	5388	101009	101576	104465	115720	118101	118560	118845	119376	125756	126456	129824	615	38542	131088	133466	135809	69618	10	123262	139840	140272	142391	143188	147529	148538	149191	149321	160404
395	14616	102295	105164	11597	279504	371206	448837	417932	501603	505401
395
395
395
395
395
395	81769
395	401
395
395	401	22
395
395
395
395
395
395	341076
395	619	10469	20811
395	204883	229241	278189	122068	32272	69629	348765	53684	20405	33360	481577
395
395
395
550	551	552	16	553	554	410	417	73	555	84	556	557	558	559	560	121	561	562	563	564	145	155	565	566	567	162	568	569	570	571	201	572	573	574	575	576	577	578	579	580	581	582	583	584	585	358	586	587	588
549	596	26869	28793	18374	7514	28794	2401	18378	2413	28795	28796	28797	9327	9795	27277	405	8319	28798	28799	28800	28801	27279	28802	14684	28803	28804	28805	21019	28806	28807	28808	28809	10134	28810	28811	20819	2564	18429	10139	28812	28813	10147	28814	9140	28815	28816	28817	10598	18458
549	52005	69615	1295	10	193284	16	8214	18
549	20806	114116	1295	182800	114127	238324	16	8214	376373	18	10469	20811	451775
549	131088	2414
549	134812	163815	216465	217364	301023	334706	178425	370668	78007	470659
549	6839	123262	152020	212842	218595	171039	16	623	18	26282	20811
549	2402	122068	18	20811
549	131925	193942	193284	124704	301023	264617	49678	199331	278835	388207	220126	78007	456407	503876	58460	525302
549	1276	1637	7793	10456	20806	54239	1295	10459	147078	182800	325481	16	8214	50178	402626	217369	624	10469	224865	626	20811	499143	1197	40375
549	550	1295	114122	16	18	10469	20811
549	9322	68045	126138	182800	192581	229241	269526	274401	278757	311257	57506	444210	626	20811	80075	187444	1302	477717	506735
549	1295	615	8214	58460
549	322030	151859	16	372858	18	1197
549	596	68045	192581	337617	354709	363748	623	26282	217369	10469	430380	20811	80075	456407	30198
549	226889	372858	47342
549	2392	42345	52005	122407	10459	141351	187442	204883	40939	251153	619	238324	164093	150117	16	276909	371206	372858	623	151575	435328	193344	371211	200199	366634	1197	506735	514891
549	1276	52005	26869	182800	187442	8214	18	420793	144608	626	1197	40375
549	38540	126138	130322	135809	147920	152171	163260	164671	165953	185233	193942	205705	206436	216340	217258	220406	223175	16972	230767	2402	250184	40367	38543	154547	174111	202209	278003	286592	293464	301023	51820	314861	328534	2411	332104	199331	352725	9472	358851	368417	370518	373442	375928	199332	222091	178425	380701	386080	335002
549	212342	230767	290914	88048
549	40357	69615	142953	11597	173992	187997	196806	262459	301683	354541	370518	178425	391504	419103	432750	456407	88048	131918	501989	525042
549
549	596	2235	5060	7793	8830	13169	16921	17548	20851	22562	22867	26867	27460	29658	31935	34977	35294	40357	44613	44941	48614	49745	51350	52005	52459	53909	54907	56595	57089	63494	65729	65835	68045	68759	69615	66649	401	90466	91023	33350	109017	113007	113182	114116	114674	37080	116043	116325	116606
549	32265	26869	69615	54239	615	10	190362	102297	2090	26872	16	8214	18	40375
549	596	148904	242135	185625
549	1276	1281	2176	2392	7793	9674	13169	1291	16548	20398	22455	22867	23358	27276	27460	550	29454	31132	32612	35107	35752	37801	39099	44941	46589	46692	14637	47313	51350	52005	52755	52821	26869	54907	58457	58814	60274	62414	65729	67864	68045	70833	66649	73901	74133	78529	85252	90072	93617
549	16	8214	623	18	20811
549
549	16	8214	152090
549	269305	178425
549
549	29068	29658	32612	34977	40933	401	91023	118436	118810	124981	129304	130322	131925	133538	136068	136966	140163	149075	151954	152171	167323	173917	178070	183260	190901	196806	205705	206436	208406	209628	209842	215688	216340	217258	219699	223083	237759	238322	240137	250196	40367	262473	276334	278003	295839	298008	298232	301023	322030
549	40357	172690	179257	206436	283240	339996	358419	16	40948	373800	199332	250523	78007	449326	455206	466029	510818
549	214805
549	32265	40357	122068	215875	626	20811	506735
549	2235	40357	128062	131088	136966	178424	213211	219975	57499	40367	282085	317778	325481	174933	353794	16	8214	365658	370854	278835	394045	415096	441833	473267	480051	388967
549
549	153914	206436	270320	182804
549
549	131925	133538	140163	147257	149576	168085	178070	190593	273654	7748	349004	381640	383379	416969	417313	419450	337856	431117	433076	78007	456407	131918	503876
549	149075	178425	480143
549	306643
549	190901	156284	289341	301448	326513	370518	416969	417727	452219	458621	462238	238325	488701	503240	517342	520197
549
549
549
549
1	597	598	599	600	601	602	603	604	605	606	607	608	396	609	610	611	550	612	613	614	615	10	616	617	618	619	620	621	622	623	624	625	626	627	403	628	629	630	631	632	405	633	634	635	636	32	637	638	639
596
596	600	1101	1281	624
596	20811
596	1	922	923	2	924	925	926	927	928	929	598	930	931	932	933	601	602	934	935	396	936	937	610	611	938	10	620	939	940	32	941	641	942	46	943	944	54	653	945	946	947	948	949	669	950	424	673	951	952
596	600	1101	91046	624
596	600	1637	443611
596	1276	1281	1287	7793	8962	9674	23036	31306	69615	147920	208094	238324	327761	405906	626	17552	40375
596	1276	1281	1287	2022	1288	1291	1639
596	1276	1281	2022	1291
596	1276	1281	1287	2022	1288	1637	1291	14616
596	1276	1281	1287	2022	1288	9598	1291	23358	1639
596	1276	1281	1287	2022	1288	1639	1295	114122	134889	628
596	35107	14637	35112	427356	187444
596	600	9598
596	600	1637	9598	14616	187444
596	42345	52005	26869	69615	78794	78795	1319	4323	78796	1323	9799	25997	22694	78797	49755	663	4396	78798	18475	18487	1375	78799	31177	78800	78801	78802	78803	28892	20329	18668	78804	4632	78805	52151	78806	78807	3624	78808	78809	71278	27361	27004	78810	78811	78812	78813	20074	78814	78815
596	9465	23363	85197	27519	85198	18555	85199	85200	52591	4047	85201	85202	85203	85204	85205	85206	26253	85207	87166	154397	204883	405640
596	26867	39099	44941	47313	48614	49676	52459	56706	68214	68759	69615	66649	73901	74133	43197	93617	113956	114116	114674	115210	37080	78843	122407	123442	123709	124010	127690	127691	9787	123711	9791	127692	127693	28798	1316	124012	44	62439	18409	127694	53706	18414	127695	57532	6666	2547	20818	127696	41032
596	1276	69615	114116	1295	1194	125974	130758	37922	130759	130760	130761	114126	122061	130762	78795	20808	2413	28795	122070	8968	130763	1302	35514	40375	9119	22566	7800	8317	2435	8318	130764	130765	130766	122084	130767	37934	130768	38875	638	122088	58732	641	130769	7803	108395	130770	114143	943	5105
596	1276	8962	182800	242135	148907	224865	626	20811
596	88032
596	9322	366630	366634
596	9114	20806	46589	69615	85252	141351	5394	396	276904	9655	276905	54238	276906	276907	19127	212950	264781	135517	10465	164093	276908	16	276909	8214	124709	42359	276910	276911	276912	200199	9794	69644	276913	276914	122075	276915	276916	66508	141368	276917	42370	37931	276918	276919	88054	276920	276921	276922	276923
596	600	1276	1281	1287	7793	8830	187442	114127	623	626	445538
596
596	1101	1637	134889
596	7793	1102	32265	42345	52005	26869	52007	58727	69615	74133	114674	37080	124699	10459	129304	10460	158598	174106	187388	204499	204883	211703	220763	223722	246827	254334	256184	238324	164093	26872	347474	276909	8214	372858	9466	128790	9115	9783	74867	612	192903	614	10	20807	141352	18374	168873	5394	115377
596	1101	598	601	10	266383	15	418947	418948	47349	2435	302656	633	418949	33	639	643	296084	403928	418950	942	32297	2498	21009	418951	30222	27480	56	5431	69701	115392	48619	185329	662	664	8220	361415	233320	418952	8221	418953	2640	418954	69760	50218	257753	86	2694	8364	418955
596
596	147078	1	603	1194	8963	7793	444449	54601	7794	1102	444450	444451	444452	122048	195847	18370	10457	614	37922	10	122408	616	78845	26280	8833	444453	83845	9787	7748	620	28795	114130	10116	444454	314930	323217	1303	403	444455	629	444456	58462	53922	444457	128806	69648	69650	444458	2435
596	25095	35107	14637	67590	10459	155492	176374	190362	239228	623	393147	426331	179267	480143
596	1637	136392	608	401	147023	28794	520929	9795	520930	378633	57093	520931	520932	63495	2512	509069	23419	658	39182	8346	664	520933	668	671	431	520934	392653	520935	520936	90562	21109	520937	253095	520938	51828	445	246126	520939	18494	10679	520940	138277	714	520941	718	520942	520943	93833	520944
596	366630	626
596
596	1276	1281	1287	1288	1291	23358	50167	1295	236465	238489	233241	325481	377067	26282	392650	259935	96684	40375	11604	475451
596	1276	9322	35107	182800	366630	626
596	1101	1637	624
596
596	18369	29068	39099	44613	49945	52821	53909	56654	68214	70786	74133	43196	87077	90072	93617	96671	97917	104566	118845	128169	139195	146848	147529	153346	157639	162122	164517	173917	6842	199881	40939	16972	230767	233356	109021	264383	268904	154547	270320	272562	151572	111491	293247	298094	309098	229824	317778	203494	55244
596	1276	9114	32265	26869	69615	1639	114116	37080	116325	1295	10459	10	147920	130760	152583	158598	187442	114127	122064	114778	114779	274192	282971	7748	122068	309098	150117	208474	376373	426331	224865	626	20811	461248	40375
596	1194	1276	7793	114116	10459	189303	366630	144608	626	1197	506735	40375
596	1276	1295	615	148904	242135	623	40949	626
596	624
596
596	600	1276	9322	615	182800	187442	366630	392426	626	366634
596
596	1101	4	65160	101078	114116	624
596	65160	401	372858	18	626
596	10457	65160	401	37080	74868	158598	18373	329000	623	20811	276910	200199	506735
596	88032	328915
596	7793	20851	27460	32228	35107	47313	52005	53909	52007	68214	73901	78005	43197	114674	37080	118845	130322	130712	135355	141351	146848	147078	87176	152583	153346	160891	163363	167113	167756	170881	174383	179208	179219	152020	19126	183427	187442	190362	193283	193904	218595	171039	47328	230836	109021	234699	242686	245051	249660
596	1281	1287	2392	5060	5095	3	7793	9114	17548	18369	20851	20957	27755	32612	35107	39099	40226	44613	46918	14637	47313	49676	50167	51155	52236	52459	52821	53909	26869	56706	56815	58457	58814	60274	61879	62414	63514	65729	69615	66649	73983	74133	76433	43197	401	20960	93617	33350	106707
596	8830	182800	366630	626
596	5095	7793	10112	18369	20851	22562	27276	27460	29307	32612	35107	39099	46918	48702	49676	50167	51155	51350	52005	52459	53909	26869	54907	56706	57089	58457	58814	62414	68045	66649	74133	54239	78005	5388	20960	102295	33350	106580	108900	109017	114116	115210	37080	115938	116043	116325	118238	118845	118982
596	366630
596	10456	5394	185318	190362	209983	212342	200044	254334	123710	309098	150117	330070	335000	123712	331600	371206	19139	623	388207	91046	222092	52241	88048	136397	173805	462636	520317
596	600	1637	9322
596	1295	10	114127	26282	40375
596
596	16	20811
596	23036	32265	47313	74133	93617	102295	10459	130322	185442	192901	2402	259258	108111	84023	229824	322975	55244	150117	334890	323108	127249	354709	372858	623	174392	22868	394392	435328	443466	626	242057	462636
596	1101	628
596	35107	38540	14637	47313	65160	68214	69615	127756	69618	147257	148538	152583	154895	163452	176301	234699	239228	241147	52239	242289	302272	327940	351774	373800	379726	35112	392426	405906	414553	443860	447518	20811	88048	480143	211713	510998
596	1101	1281	2235	4303	20957	22867	25981	28583	29307	35107	39099	44941	14637	47313	49745	52005	52201	52755	52821	57089	29311	58814	60274	68045	68759	70786	66649	74133	76253	43197	80053	20960	85252	1639	102295	33350	104465	105164	108108	110432	114674	37080	116325	120238	127103	128062	128169	10459	129824
596	9598	32265	35107	39099	49676	26869	52007	69615	74133	401	93617	37080	128062	10459	615	135514	69618	10460	190362	204499	52830	118563	223722	47328	238489	32269	277385	277850	7748	298094	69628	300403	229824	32273	323108	354709	78851	39108	29661	623	174392	35112	222092	422497	427004	190298	626	20811	187444
596	1101	624	426331
596	1276	9114	20806	52005	69615	612	238324	372858	623	151575	144608	626	80075	192907	40375
596	1101	5352	55252	624	494394	628
596	10112	20957	51350	53909	68045	69615	74133	401	37080	10459	160504	163260	182800	20962	194850	205705	207756	200044	220406	222570	223722	229405	243554	178616	274192	277549	278003	285432	290914	298008	300011	300403	301448	229824	313560	317778	327761	332104	332556	335000	343102	299613	353640	296623	353794	355443	78851	358419	380371
596	242135	366634
596	35512	57089	68214	76433	108108	108385	126138	139840	153914	158574	161747	175158	200165	204730	219975	220406	114127	243723	63860	273654	283664	291443	301448	325481	326935	353794	354868	369811	309114	385852	394392	402972	369812	411593	412632	124146	439995	441956	446373	20811	460416	463641	505401	11604	523222	524588
596	628
596	600	1637	9598	401	366630	18381	626
596	20806	325431	328915	623	20811	187444
596	1101	401	104384	628
596	65160	401	91046	20811
596	600	1276	1281	1291	217369	252821	435982
596
596	1637	8830	1291	27276	46668	48797	53909	74133	82076	5388	93617	1639	37080	122407	127103	10459	116745	134887	139161	141351	147529	148001	152019	152583	85184	168085	158603	181689	19126	193240	212342	114127	230836	238489	242056	243953	26174	253361	256184	38543	166091	261934	141356	270832	151572	291062	108111	296492	69628
596	65160
596	7793	27276	29454	39099	40933	46692	52005	52007	61879	62414	68045	66649	71922	97917	37080	116325	121052	10459	130322	615	69618	114122	140489	147529	149321	130760	153346	145513	167756	174106	5394	19126	185318	188140	189869	190845	192244	192581	200107	200165	205705	212243	214861	216593	218571	222551	171039	171373	109021
596	88032	10459	245751	623	392426	429083	431035
596	1276	9598	52821	88032	1295	615	328915	623	26282	626	20811	17552
596	8830	9674	20398	114127
596	182800
596	624	19145
596	9322	187444
596	238322	2404	234284	20811	152282	238325
596	54239	182800	626	20811	366634
596	14637
596	327940	412698
596	1276	1281	1287	2022	1637	1291	1639
596	37077	10459	114127	309098	91046	426331	417931
596	9322
596	1101	624
596	144145	187444
596	65160
596	1276	1281	1287	9322	626
596	600	1101	1276	1281	1287	9674	52005	58457	1639	114116	1295	10459	48738	10	168873	223722	254334	18376	238324	229824	152588	329000	334890	78851	366630	623	20405	26282	412584	124146	193344	40949	626	20811
596	7997	25981	26867	40226	52005	26869	68214	74133	88032	90072	128062	10459	69618	152583	178424	193283	143190	202135	208222	209628	211549	216724	114127	234699	238489	57499	257424	166091	115274	290444	298094	305208	309098	324404	325481	327940	329194	335000	353794	354709	8214	278835	22868	392650	402626	447005	88048	475302	326090
596	1287	53909	69615	94903	168873	182176	223722	276909	372858	456407	510053
596	2022	1288	1637	1291
596	623
596	182800	7518	35112	114132	10469
596	9322	114116	615	147078	626	40375
596	1276	1295	114767	10	122062	114127	208474	185625	10469	144608	20811	1197
596	16	224865
596	65729	66270	53912	116186	10	139161	158598	185318	192901	114127	259378	262473	296622	358552	40948	372858	623	399352	394392	464682	192907	522929
596
596	1281
596	283664
596	8962	619	623	506735
596	600	1276	1281	9598	20811
596	1295	10	114127	16	18	626	506735	40375	462636
596	1101
596
596	7793	26869	52007	54239	147078	182800	26872	16	18	10469	431035	193344	626	20811	80075	187444	366634	1197	40375
596	628
596	1194	120238	47323	444210
596	169300
596
596	1276	9322	9598	628
596	600	1276	8310	9674	10456	22562	46589	52005	58727	74133	37080	1295	10459	10	147920	151566	168873	182800	190362	114127	63860	18376	238324	199570	354709	78851	623	426331	440936	626	20811	451775	80075	187444	1302	366634	506735	40375
596	1194	2392	8830	9465	9598	10456	13169	42345	65160	69615	401	10459	134887	130760	182800	19126	211703	114127	347474	358552	276909	371206	372858	623	35112	394392	412584	88048	354170	1197
596	65160
596	52005	26869	401	120411	615	171038	16	373800	18	220126	442180	20811	451775
596
596
596
596	20806	26867	39099	52005	26869	133068	141351	5394	249353	40942	214346	16	623	26282	249357	10469	193344	20811	80075	479828	1197	192907	126034	462636
596	600	47313	242135	366630	40375
596	88032	10459	323557
596	114116	615	147078	114127	114132	20811
596	32269	70853	443466	22
596	63860
596	88032	182800	122062	366630
596	9322
596	1276	1281	1287	1288	1291
596	1276
596	600	242135	623	10469	626	80075	88048
596	1194	1276	7793	8830	9322	1295	182800	366630	144608	626	17552	366634	1197	506735
596	26867	65160	37080	116325	152583	179219	52830	218595	223722	47328	214346	78848	346102	354709	16	8214	623	18	402153	420793	626	20811	53687
596
596	1287	1291	18369	23284	27755	29658	39099	46918	50167	51155	52005	52459	53909	55218	58457	58814	60274	61979	62414	63735	68759	69615	74133	401	5388	20960	93617	109017	114116	37080	116325	118845	119679	122407	123442	123709	6653	614	127771	10459	129824	130397	116745	132810	135809	69618	140272	141351	144565
596	1101	74133	615	10	16510	394392	624	628
596	52005	69615	88032	130990	47328	32269	150117	78851	623	20405	26282	427356	200199	1197	192907
596	10456	401	128801	623	624
596	35107	65160	69615	101576	106580	127609	181159	205705	212342	220908	239228	159939	309098	214346	316393	317021	325481	327940	32273	322036	380701	392426	441833	187444	458059	460416	88048	39111	494852	96689
596	14637	65160	401	80075	478456	494394	503876
596
596
596	245751	316264	426331
596	40375
596	1276	1281	366630	626
596	600	1101	624
596
596	1276	9465	9598	9674	52005	69615	1639	1295	10	242135	238324	300403	309098	325730	29661	623	26282	426331	144608	626	20811	451775	187444	17552	40375	30198	524240
596	259935	293630
596	1101	7793	150117	366055
596	14616	22867	25095	39099	44941	46918	57089	58814	68214	401	102295	109017	109940	1295	116745	134295	147257	160437	152020	114466	192110	200165	212342	214318	233852	234699	251421	288113	323507	325730	327940	330030	2411	345186	346102	351774	354709	363392	315547	369811	371206	380701	20405	402972	369812	411930	23379	433340	220126
596	19124	27276	27460	65160	78005	78843	131088	135355	139034	140489	152020	211549	231227	244052	278003	282083	290444	309098	314861	322030	327428	368522	199332	20405	384530	91046	396196	179267	452872	88048	73902	485743	209988	58460
596	46918	50167	52821	58814	93617	217364	243953	298094	324404	483997	332920
596	1101	624
596
596
596	118104	23378	20811	337858
596
596
596	1276	1281	615
596	88032	10459	73902
596	600	1637	4	47313	182800
596	1101	14616
596
596	624
596	88032	35112	174395
596	431035	193344
596	600	1281	2235	1637	22683	27276	27391	29808	44941	60274	1639	106707	200165	217364	199570	354709	80075	187444
596	600	1101	628
596	1101	1276	1281	1287	3	7793	9322	10456	29454	31306	33215	40226	42345	50167	58727	65160	65729	69615	102127	1639	102295	113007	37080	116325	123261	124380	10459	129304	133068	135514	141351	147529	151566	152171	153346	154826	164829	167368	169300	175538	178615	182800	185233	187165	189303	192537	194906	199568	204499
596	1637	52005	52007	65160	401	150117	8214	217369	10469	426331	82091	20811	80075
596	1281	2088	9598	10112	20851	20957	22455	27076	27391	27460	29068	35107	37801	38540	40933	47313	49745	52005	56706	58457	65729	68214	66649	74133	87077	90072	93617	33350	114464	37080	116325	118845	120238	1295	122407	125796	126138	127103	20308	128062	10459	130453	132105	132701	133346	137002	10	140489	142444
596	8310	8830	13685	25981	32612	39099	40226	49745	51155	63671	65729	78409	43197	93617	105164	115210	115938	116186	123709	124699	125796	128169	10459	132810	123262	141351	146848	152171	152583	154215	161511	88617	165187	166969	172320	5394	192361	37925	204730	211195	211339	211549	215500	223715	226889	229696	236465	239228	141354
596
596	14637
596	4303	8830	18369	20806	22455	25981	26867	29068	32612	39099	44613	44941	14637	49676	49745	51155	52201	52755	26869	58457	58814	60274	68214	66649	43196	78409	43197	80053	82025	20960	84222	85252	93617	94903	100995	102295	33350	106707	108385	108850	114116	37080	116043	116325	118845	120238	122407	122632	123225
596	27276	32612	35107	47313	49676	68214	74133	401	37080	10459	148538	151566	185233	190362	199329	211703	223722	274192	300403	301448	312536	331686	335000	224864	347474	78851	39108	623	384142	35112	392426	412584	151575	429083	193344	440936	20811	17552	88048	192907	521746	525681
596
596	600	1276	1281	69615	1639	424418	144608	626	17552	40375
596
596	9114	9465	9598	10456	32612	35107	50167	52005	58457	69615	74133	53912	5388	37080	121750	1295	122407	128062	133068	135514	10	140489	151566	152583	154546	18373	165166	174383	175837	158603	190362	190719	192361	115378	200165	204499	223722	171373	32269	259378	259682	174110	276724	277385	295095	297174	301221	229824	322975
596	9114	10112	17548	18369	26867	29658	31306	35294	39099	48614	49676	50167	52005	52459	57089	69615	106560	114674	37080	118845	123514	126138	127285	20308	135809	69618	140489	141351	146848	147920	152583	85184	74868	161231	88617	164829	169166	172601	173802	174106	176312	179219	180358	181328	182800	187165	189928	190780	192515
596	1101	2235	4	14616	18369	20957	22455	23358	28583	35107	39099	44613	44941	47313	53909	55218	58457	61879	68214	68759	70833	66649	54239	43197	80053	401	93617	97917	102295	33350	104305	104465	106707	109017	113007	37080	116186	116325	119024	78843	128169	10459	129304	135809	136966	137798	10	140578	141351
596
596	1101	615	624	431035	20811	628
596	249353	249357	192907
596	217981	264458	8213	623	498899	503876	522343
596
596	1101	1276	9114	10456	18369	23358	26867	33215	42345	46589	52755	58457	60274	61879	65160	68214	74133	78715	1639	114116	37080	124380	125207	125796	615	134887	135514	141351	148001	130760	154546	158598	168873	5394	187165	187442	192537	204883	208124	222836	223722	114127	238174	240568	242056	250980	254065	254334	269503
596	1281	2022	2392	9674	20307	22867	29454	34977	35752	39099	40933	44941	14637	47313	48737	49745	51350	29311	66649	73901	80053	85252	93617	1639	102295	33350	104305	105164	108108	109017	37080	116325	118949	78843	120238	122632	6653	126138	127103	127756	2395	10459	129824	131088	132810	69618	136966	114122	137798
596	600	1276	1287	3	7793	8830	9114	17548	18369	20806	23036	25981	26867	28583	29454	31306	32265	42345	44613	44941	46589	47313	49676	51155	52005	52459	52755	53909	26869	58814	62414	65160	68214	69615	70833	66649	78409	20960	94903	1639	33350	108108	37080	116043	116186	116325	126138	127415	128169
596	9674	52005	1295	114122	10	139161	182800	187442	37925	114127	122064	270586	238324	208474	16	8214	376373	18	420793	144608	20811	366634	1197	40375
596	9783	1295	182800	26872	7518	251208	16	8214	623	18	20811	462636
596	4303	18369	20957	23284	27276	27460	38540	14637	47313	49745	51155	53909	60274	66649	74133	102295	37080	116043	116325	78843	123225	124699	6653	130388	140489	143188	87176	173992	175837	176312	177747	6842	180358	188113	192244	192901	201462	202135	208124	221902	225477	226889	234699	238489	245172	246849	251456	57499	254304
596	20307	32612	46692	52236	74133	106580	113007	1295	123556	127103	69618	146848	161747	167323	173917	173992	187726	193868	147062	202496	206436	211549	237759	242135	2402	244822	166091	274401	216466	276476	278003	283664	287604	290091	290444	47056	301448	309098	316379	69629	160218	342154	353794	354541	197347	168796	35112	404185	411930
596	14630	68214	118101	168873	169300	189303	220300	223497	259378	238324	314431	336164	338293	276909	372858	623	20405	626	17552	192907
596	242057
596	35107	14637	47313	65160	190362
596	47313	224865
596	2392	16739	17548	18169	18369	20307	26867	28456	29454	37707	40933	43090	44613	49745	49945	50167	51350	52005	53909	56595	58457	61879	68759	66649	78715	5388	87077	90072	102295	33350	105164	109017	113007	113182	114464	116606	118845	121981	125796	126138	126456	20308	128169	128598	10459	130322	130712	116745	132105
596
596	242135
596
596	1281	2022
596	2392	10438	13169	18369	27276	27391	31306	32612	35107	39099	40933	47313	53909	60274	68214	66649	74133	93617	94903	115210	37080	118845	8	126138	128062	10459	130322	135355	114122	10	123262	141351	10460	152171	153346	154215	161231	167368	173168	19126	187165	190362	200165	204499	33354	223497	223722	90472	225309
596	16921	18369	25981	26867	51155	53909	56706	82025	108108	108850	122407	126138	10459	129824	135514	69618	10	141351	151566	152171	152583	85184	158598	167977	5394	180358	193240	202135	25983	212243	118104	220819	222469	223722	229344	217981	243953	249611	253054	259378	166091	262473	264780	30188	269503	18376	8312	289087	7748
596	1637	14616	127103	10459	114127
596
596	88048
596
596	10456	78851	35112
596
596	65160
596
596
596	294739
596	88032	91046
596	40226	272975	372858
596
596
596	35107
596	35107	74133	278757	78851
596	386080
596
596
596	4303	85184	18373	174383	25985	4310	624	424418
596	88032	204499
596	1295	10459	114127
596
596
596	20307	26867	34977	44941	52005	68214	54239	127103	133696	69618	137798	151566	165187	166770	175158	192361	193868	202135	213211	216724	220406	171373	234699	2402	290444	325481	329194	32273	339838	345402	294286	353794	354709	8214	380701	278835	397439	405695	624	439995	378098	479828	483285	528359
596	1101	8962	366630	252821
596	67590	88032	10459	84023
596	22455	44613	124981	147529	153346	165187	214861	233527	166091	154547	174111	278003	328915	370666	399505	78007	453500	378098	478170	483115	508846	521746
596	37077	10459	114127	309098	426331	417931	435982
596	8310	10112	29307	40357	52005	37080	118101	615	135809	139840	143188	85184	160504	88617	167368	189869	192901	206752	51351	214805	216593	221902	222893	114127	240384	242686	245051	254304	40367	255624	256593	166091	269815	272562	295095	108111	297245	298167	311481	316138	317778	320412	203494	55244	65732	32273	345186	299613	150118
596	137700	38543	354868	380701	381921	198468	626
596	1281	114127	294739	40948
596
596
596	1295
596	1637	122068
596	1276	16739	22562	29658	18371	38540	57030	63494	78434	97917	33350	113007	116186	123709	123912	125146	125796	128062	129824	132105	132810	133068	133696	69618	137700	137798	138218	139034	153346	158574	163260	165187	47323	171301	172690	173402	173917	174106	177747	183260	187997	197922	199881	205705	211549	219769	33354	90472	230767
596
596	18169	20851	23358	29068	32612	49676	51350	57089	68214	97917	119133	135809	136966	146612	160891	161976	163815	177052	183260	187165	192581	193784	194850	202586	210535	216724	221902	237759	250980	178616	270219	288985	290273	290444	291443	297245	300403	301448	306038	311354	313560	316264	329194	150117	8213	164982	345186	63868	353794
596	359667
596	91046
596
596	101078	431035	17552
596
596	1281	2392	4303	8830	9114	13169	13258	22455	22683	22867	23284	29454	31132	32612	33326	39099	40933	46589	46918	47313	49745	52005	53909	60274	62414	63735	63745	65729	66270	68214	69615	66649	73901	74133	78005	82025	20960	85252	87077	92635	94903	100995	84224	33350	105164	110967	114674	115027	37080
596
596	600	628
596
596	29810
596	2179	16739	22455	23284	26254	27460	29658	31132	32228	37919	39099	44941	46589	48702	49745	50167	51155	52005	52459	52821	53909	56654	60274	62414	63745	65160	68214	66649	73901	73983	74133	401	90072	94881	94903	97917	33350	106580	106707	114674	37080	115720	116325	118845	119024	119133	78843	120238	120481
596
596
596	10456	43197	211713
596	1276	615	134887	204883	233241	327761	623	20405	26282	447518	276910	170002	200199	403
596	7793	8310	8830	19113	39099	42345	51155	52005	53909	74133	114116	37080	121750	614	615	133068	135514	10	123262	139161	140396	141351	147920	148001	151566	154826	165166	169174	173168	174106	174931	187165	37925	211549	204884	218397	218595	220819	222551	222836	223497	114127	229344	235962	239228	242056	256184	260412	264458
596	1101	624	628
596	1101
596	1276	1288	2235	14630	17733	18369	20957	27460	29068	18371	35294	35752	38540	39099	44613	46918	49745	52201	52236	52459	52007	57030	61979	66649	76433	5388	87077	90072	92635	93617	94903	97917	98166	102127	33350	105164	106707	113182	114464	37080	116043	118810	118845	120238	120481	123293	123556	123709	126138
596
596
596	600	10456	20851	51350	274771	422497	439995	295100
596	1194	1276	1281	1287	4303	3	10456	13169	14630	18369	23284	27276	31306	39099	40933	42345	46589	52005	53909	56706	60274	65835	69615	66649	78005	5388	102295	33350	115027	116325	118238	1295	122407	124380	126138	10459	129824	131991	2052	133068	133696	134887	135355	10	139840	141351	10460	147529	147920
596	58814	168085	205705	217364	239228	272227	366055	80075
596
596	2235	18369	23358	29454	38540	39099	40933	44613	104566	105164	109017	114464	115210	123709	124355	6653	128169	133696	134295	139195	139229	10460	152228	157639	109019	164517	165166	165187	166770	169070	175114	19126	192361	193283	206436	210462	214861	217200	33354	223952	226889	230767	109021	247443	247717	257412	40942	38543	261742
596	54239	5388	122068	366630	80075	23
596
596	8310	26867	32265	78005	37080	120411	126138	131088	69618	149576	118104	16972	247196	256018	216938	270458	276334	290444	294739	108111	309098	316264	371702	199332	384530	26282	397952	402266	375145	170002	209988	40375	522875	526639
596	32273	172832
596
596
596	1101	1276	1281	3	550	33215	42345	51155	53909	58814	1639	121750	1295	122407	125207	615	134887	135514	141351	142817	148001	152171	153237	153346	154826	168085	168873	175538	176374	185318	187165	189303	194041	37925	25983	204883	207907	212243	204884	222836	114127	228834	240568	242056	250980	254334	269503	174110	277644
596
596
596	18369	39099	49745	82025	104465	122407	125207	126138	128062	133068	134887	152583	154826	158603	187165	204499	209363	215500	217200	228834	239228	254334	259378	269503	174111	278142	282988	151572	291062	306038	312368	317436	322030	174933	332491	341076	150118	354709	359667	276909	127775	132600	382211	396196	412584	75027	419943	427816	144608
596	1276	17733	22562	18371	40933	44613	46918	52201	65729	70786	102295	104305	113007	120238	1295	123709	125756	125796	127103	128598	129304	116745	131925	133068	135809	69618	137700	140489	140578	141351	146612	146848	147529	157639	163363	164745	165187	171301	172271	173917	175158	177747	181496	152020	189267	20962	193576	209367	211549
596
596	20957	37080	174106	192537	195846	25983	204883	211549	245751	270320	276120	20402	327761	338465	353794	354868	366055	382211	382793	385852	396196	411232	84230	427816	467663	96684	479923	490522
596	17925	58814	102295	116325	1295	152583	205705	149621	264780	278251	199570	325481	326089	327940	332264	353794	354709	385852	411930	439995	446373	17552	422299	323844	497835	500827	96689	516853	516952	524448
596
596	14616	90466	152583	162095	175837	154898	216465	297174	304940	322030	348723	357110	8214	368022	371702	396569	20811	118568	276912	5404	509692	524887
596	1101	624
596	9114	46692	66505	75018	139840	147529	172363	199568	52830	136392	300403	203494	192173	329194	332491	336164	63868	366055	242628	385852	191781	149324	55252	17552	483433	178618	522966
596
596
596	29454	51350	52005	53909	68214	74133	108108	127103	615	135355	135809	138810	152171	168873	5394	220406	223391	234699	249353	269305	271089	18376	298094	214346	314431	316264	345684	353794	404618	411930	144608	433340	626	20811	470340	47342	500827	506843	521746
596	17733	25095	34977	39099	44613	44941	49745	52236	68759	87077	101009	104566	113007	114464	121940	121981	123194	126687	133346	69618	137700	148538	149191	150389	151502	164517	166770	174931	6842	174109	191028	192361	207074	215688	217200	217342	223722	223952	16972	229405	230767	233356	233852	240164	244020	255661	38543	166091	266291
596	229405	282018	359790	386345	18	326090
596
596	8310	14616	16548	22867	27460	550	29068	31132	32265	39099	43090	44941	46589	51009	52005	52459	53909	58814	61879	65160	66649	71922	73901	94903	33350	114674	116325	118982	119024	119376	120238	1295	129824	615	130990	132701	135355	10	141351	146848	147257	163363	166969	168873	169300	170881	173168	177052	182800
596	317778
596	8962	23358	23372	325481
596	445538
596	183260
596
596	600	1101	8962	114127	276911
596
596
596	37919	29311	58457	69615	123261	126027	133068	135809	123262	142817	154215	158598	161231	175538	185318	193240	147062	212842	204884	216724	218397	219769	200044	33354	238174	141354	242546	250980	254334	259928	264614	151572	305043	308747	323215	150117	332491	336604	7518	343589	351121	88045	394392	411232	419159	419207	423466	82091	438457
596	14616	29454	109940	126138	52830	229241	23372	363392	431117	467663	468065	276912	23	524822
596
596	46589	118104
596	149324	369812	515632
596	14630	18369	135809	166091	290091	295331	345608	353794	309114	405695	179267	475367	106720	179270
596	134887	217369	153241	481577	501603
596
596	102295
596	624
596	14630	38540	44941	97917	106712	174931	6842	180186	190296	208427	217200	226603	229772	233238	242056	268904	295095	316099	325205	338293	338465	339952	339996	343763	63868	353794	354709	69631	365658	366055	368352	384352	392578	399352	410323	415142	159244	449442	463455	475100	238496	240579	366634	499771	499892	376442	504998	511879	515575
596
600
600	1637	187444
600
600	1637
600
600
600	1637	9598	14616	6839	366630
600	53909
600
600	16548
600	1089	1090	1091	1092	1093	1094	1095	1096	1097	1098	1099	1100	1637
600	1281	1637	9598	58727	115938	206388	480143
600	1281	1288
600
600	3	14616	16548	187444
600	1295	270586	20811
600	1281	1291	1639
600	26869
600
600	1194	1276	1291
600	1281	2235	2392	8830	13258	13685	1291	14616	18369	20851	22455	23358	26867	27276	29658	18371	31132	31306	32612	35752	39099	46918	49676	49745	50167	51155	52005	52236	52459	53909	56706	58457	58814	60274	61979	62414	65729	65835	69615	66649	73983	74133	78005	78409	20960	87077	92635	94881	33350
600	32265	42345	69615	615	147920	392426	461248	17552	192907
600
600	9322	242135
600
600	2235	4303	10456	13685	16507	20957	22455	27460	35107	44069	14637	47313	52007	56883	68214	66649	73983	74133	76433	87077	90072	92635	93617	102127	33350	114464	118436	118845	120238	123194	126138	126456	126916	127103	129824	130453	130712	57490	116745	131925	132701	132810	137700	138218	139034	139195	11597	147529	149191
600	9322	182800	366630	623	20811
600
600	309098	174395
600	9322	80075	187444
600
600	1276	1281	1287	2022	1291	1639
600
600
600	245751	127775
600	18369	40933	298094
600	1276	68214	43197	10459	123262	148001	165187	169300	204499	211549	114127	255366	7748	238324	314431	316264	26872	347474	354709	358552	40948	371206	372858	623	382211	384142	390972	91046	394392	151575	23379	193344	440936	460784	464682	528375
600
600
600	1276
600
600
600
600	448193
600
600
600
600
600	4
600	615	114122	417068	626	506735
600
600
600
600
600	1276	104465	147529	245751	254334	327761	353794	276909	427816	473243	96684	524795
600	615
600
600	52821	106580	196808	308747	326519	399848	400386	411593	84230	505401	527982
600
600
600
600	73901	10459	85184	623	149324	426331	88048
600	240579
600
600	32612	116325	88617	69628	301448	317778	448263	88048	494886	403
600	9598
600	1101	1194	1276	7793	9674	14616	101078	615	147078	168873	182913	215403	623	402981	426331	96689
600
600
600
600	1194	1276	7793	33215	47313	56815	58727	69615	43197	1639	105164	37080	115938	116325	135514	123262	147920	167368	204883	208094	211703	144607	220763	240568	245751	26174	255366	256184	283664	7748	214346	314431	332491	343589	344093	346102	347474	351121	276909	40948	366055	372858	623	381921	384142	388743	35112	391604	392426
600	33215	135355	245751	276909	388743	427356	17552
600	65160	69615	93617	37080	238324	366626
600	20957	23284	18371	33215	40933	53909	60274	74133	84222	87077	102295	120238	124981	125207	132105	142817	143188	152082	152583	153346	165187	177747	180358	182176	195846	204499	205705	144607	222090	234699	236465	245751	259928	261782	166091	272748	276120	23372	282988	287700	238324	298094	84023	301448	229824	199570	322030	155131	353794
600	125493	26282
600	18369	25095	53909	78434	120238	126138	127771	57490	116745	132701	141351	160891	163363	249869	280701	326519	332264	90475	354709	363766	197347	405640	82091	190298	443611	179267	452872	456407	157653	503135	207911	179270	525221
600	10459
600	1637
600
600	1637	18369	20957	29658	39099	46918	47313	51155	53909	74133	43197	88032	92635	93617	97917	100995	37080	115938	118238	119419	125492	20308	130322	615	132105	133696	135809	69618	137798	10	123262	139840	141351	142391	142695	146848	148001	152089	152171	152583	153346	157639	88617	165187	166770	178356	188154	193904	196333
600	1101	2392	8962	10456	23358	35294	37919	42345	52755	61879	65658	69615	87077	102295	114284	120238	131991	135809	1196	152171	173802	182122	182176	192581	199568	206906	211703	223311	16972	233241	254334	269791	274401	277385	282988	108111	297245	302202	311427	312368	325481	332556	347474	353794	368463	372839	375568	376935	4310
600	69618	153346	154546	82081	65732	366055	392426	149324	422838	80075	1197	517829	521746
600
600	1637
600
600
600	14616	5352	23363	114127	122064	224865
600
600
600
600	1281	1287	366630	445538	17552
600
600
600	5352	10459	122064	309098	80067	91046
600	26254	29454	29658	32612	29311	69615	74133	84927	85208	93617	37080	120238	126138	127103	10459	132105	10	143188	152171	153237	153346	172431	177747	182800	189928	220596	222551	231227	238489	241931	243259	254334	256018	277878	298094	300403	301171	309098	214346	316264	55244	354709	366055	370382	372028	377540	382688	20405	396569
600	10456	46589	52755	57089	84222	116325	153914	193718	332556	353794	354868	392426	404618	411930
600	52005	163452	232867	409992	470340
600	2392	615	358552	371206	394392
600	1639
600	58727	1196	417068	144608
600	1276	2392	3	8310	8830	10456	13169	23284	29454	32265	32612	40226	46589	52459	52755	53909	60274	61879	62414	68214	69615	66649	20960	92635	1639	102295	106560	115027	37080	116325	118845	120238	124366	124380	614	132810	134887	135355	138218	10	139161	141351	142817	143188	146769	148001	152171	152583	153346
600
600
600
600
600	1295	114127	114132
600
600
600
600
600	1287	1639
600
600	7793	23358	215052	254334	264780	274571	431035	17552	474991	517210
600
600	31306	37919	1639	204883
600	1101	1287	2392	8310	10456	18369	23284	37707	37919	38862	42345	46589	48761	58457	60274	61879	62414	63514	68214	66649	78419	87077	115210	118101	118845	124380	102606	126138	615	28793	133068	135355	135514	138218	10	123262	139161	141351	142817	1196	147920	148001	127609	150864	152583	153346	165166	165187	169300
600
600	101009	128598	196806	431117	510053
600	10456	18169	29454	40933	49745	57089	29311	68214	84222	152171	152583	175158	178615	182176	144607	234699	254334	259928	277709	277850	297245	327940	353794	366055	369811	127775	375928	384142	396196	402626	369812	252821	411593	424418	439653	439995	460784	467817	483285	488755	499892	509065
600	68214	354868	84230
600	78851
600	245751	427356
600
600
600	1281	1291	10457	199881	200165	40939	366630	20811
600
600	65729	119419	218397	304840	322030	26282	152090
600
600
600
600
600	68045
600
600	1287	2392	5095	8310	8830	13169	18369	550	39099	42345	44941	46589	46918	51155	52459	53909	56815	62414	65160	69615	78434	97917	33350	114116	115210	37080	118845	121750	122407	123442	123514	124380	126138	20308	127771	128062	128169	10459	130322	615	131088	116745	133068	133696	134887	135355	135514	135809	136068
600	1102	8830	20405	375145	456407	521476
600	2314	2392	10112	13258	1291	14616	6839	17925	20307	20957	22683	23358	25981	30026	35752	37707	37801	37919	39099	40933	42345	44941	49945	50167	51009	53909	52007	55218	56654	57030	58814	60274	68045	68214	68759	69615	66649	71922	43196	76433	43197	79750	5388	75018	90466	94903	102295	33350	81769
600	1276	10112	550	37919	69615	116325	125207	615	1196	152171	174109	185442	216340	216800	122064	18376	282971	290914	294739	298094	329000	335818	338389	346102	154549	397176	417068	432874	438061	438457	126690	456373	456407	477431	182549	240579	501603	22564	511232	462636	523631
600
600
600	392426	445538
600	1101	2392	6986	8830	9783	16921	18169	27391	27460	35294	35512	39099	50167	52755	52821	60274	65160	68214	43197	5388	84222	78841	75018	81769	104305	104384	105164	37080	116325	78843	1295	102606	615	131088	132105	134887	137002	139840	148904	152171	153914	154895	74868	157639	159937	88617	161747	162095	165187
600
600	44941	63494	133068	193942	353794	480143	359886	403
600
600	43197
600	57030	76433	88516	97917	106580	123293	126138	130322	130505	131925	134812	139195	139702	140940	141351	11597	150389	157639	161747	163260	163363	164745	164980	172601	173917	177747	178424	184009	187726	193868	199568	207726	9675	211549	52830	216340	220596	222570	237759	241335	247717	82082	264614	264735	271089	273654	274058	278003	130509
600
600
600
600
600	407028
600	220406	339838	224865	116750
600	52830	282988	283240	84023	247200	338389	438457	456407
600	67632	98166	121940	140972	192361	206436	327940	291727	116750
600
600
600
600
600
600	52755	65160	143188	276334	323215	324404	327761	91049	442180	443466	456407	96684	479828
600
600	1637	366630	628
600	110967	141351	222185	90472	16972	233036	233241	187170	324404	359667	380631	456407	462636
600	27276	30185	461897	485677
600	135355	194041	323215	155131
600	628
600	102295	400386	84230	456407	505401
932
932	10456
932
932
932	20957	175158	236465	164982	390972	412698	468418
932	115938	130760	154826	461248	96684
932
932	1281	8830	27276	27460	35294	50167	56815	92635	97917	102606	126687	20308	615	133696	142920	164451	172690	182506	207074	207756	212842	215500	40939	219649	220300	226889	229344	229772	239580	244052	247196	256018	258232	263004	269047	270219	272748	123710	278251	111090	298167	299972	313478	25103	325481	334890	335818	336546	338200
932	1637	9783	23358	25095	18371	25098	43090	51350	53909	55006	62414	76433	75018	97917	35753	114875	126138	136719	136988	137002	138305	139840	11597	153914	155248	157639	172690	175158	182176	187726	187997	190593	192740	199568	202496	211339	211703	212842	213211	52830	220406	122064	233928	238174	243723	247443	250980	254065	263004
932	9783	23358	25095	25098	51350	114875	136988	137002	139840	148904	161747	47323	175158	192740	208524	212842	220406	222726	233928	247443	273654	287804	291225	294284	294582	297245	302705	316138	316393	259930	325481	328534	329194	338573	341076	341923	354286	369811	376935	382688	386345	402626	409767	412698	417068	391504	85640	63875	446504
932	1637	9783	25095	43090	55006	132105	137002	148904	47323	172690	175158	181328	190593	192740	195097	202760	9675	212842	220406	233928	243723	263004	274401	287804	291225	294284	297245	316138	325481	328534	329194	331494	336164	341076	341923	369811	376935	382688	309114	20405	386345	402776	418307	443611	446504	452609	456407	457267	229407
932	137002	148904	190593	212842	247443	289341	369262	376935	224865	456407	360811	504160	525302
598	601	1102	622	624	633	643	1103	1104	1105	1106	658	660	1107	662	664	424	671	1108	1109	691	695	1110	711	1111	1112	1113	741	1114	751	1115	755	467	759	768	774	775	1116	1117	988	788	1118	1119	790	1120	1121	794	214	1122	1123
1101	1276	1281	7793	7748	623	8145	8146	8147	1654	8148	8149	8150	8151	8152	8153	2941	8154	2972	8155	8156	8157	8158	8159	8160	8161	8162	8163	8164	8165	8166	8167	8168	8169	8170	8171	8172	8173	8174	8175	8176	8177	8178	8031	8179	8180	8181	8182	8183	8184
1101	7793
1101
1101	1287	2235	2392	5095	3	7793	7997	9114	10112	17548	18369	20851	22455	27276	27460	27755	29454	29909	18371	32265	39099	47313	48702	49676	50167	52005	52236	52459	53909	26869	54907	55006	55218	56706	56815	58457	60274	63671	67864	69615	66649	74133	78005	80035	20960	93617	97917	102295	33350
1101	1281	1287	8830	16739	20851	22562	22683	23089	27460	27755	29454	30121	31306	32265	34977	39099	48614	49676	50167	52005	52459	52821	56815	57089	58457	63745	65729	67632	68759	76433	5388	87077	93617	97917	101009	33350	104566	106707	110967	112884	113182	113956	115210	37080	115938	118827	118845	118982	119484
1101
1101
1101	342767	353794	405695
1101	1276	1281	58457	626	506735
1101	1276
1101	50167	139840
1101	42345	626
1101
1101	4303	20957	25981	27276	29658	31132	35294	39099	44613	48614	49676	49745	50167	53909	55218	56706	60274	62414	63745	68214	66649	74133	43197	20960	93617	98166	37080	116186	118845	119376	120238	124408	126138	128062	10459	57490	134887	135514	137700	137798	10	123262	140489	142695	146848	147529	152583	153237	85184
1101	10456	40933	47313	43197	106580	37080	1295	126138	10459	129304	147196	164517	170881	172271	179976	190362	192110	193283	200165	206436	209628	219699	220908	237759	264735	154547	274771	278003	282083	295839	298094	84023	313202	313814	335193	339616	366626	386345	91046	57506	420517	431117	376938	438457	439109	449497	20811	452219	88048
1101	105164	57510
1101	322030
1101	8310	10112	38540	69615	74133	37080	133346	85184	165707	210535	118563	220596	52239	258274	270219	122068	187170	329194	335000	375086	376373	427004	26286	458059	332920	511155	524822	527330
1101
1101	10456	20957	37707	32613	56706	56815	69615	74133	5388	20960	93617	102127	114674	37080	78843	123709	126138	20308	128062	10459	69618	85184	158598	165707	177747	179219	163261	194850	205705	207074	209803	210535	211549	222469	222551	223722	225309	229772	258232	166091	30188	270832	274192	123710	277602	277644	286830	136392	298094
1101	1281	1288	101078	114116	47324	426331	431035	626	17552
1101	52007	114116	238324	376373
1101	9114	49676	52459	58457	401	37080	116325	123442	124130	127285	20308	615	131088	133696	152583	158598	163815	173802	179219	188634	193240	115378	210535	222413	229344	47328	229772	258232	259279	274917	18376	289341	7748	296492	301448	304840	153545	324882	69629	329194	332104	332491	335000	345608	63868	354363	354709	357576	363766
1101	7793	13169	20957	40933	44613	52005	56706	65160	68045	69615	78715	91023	93617	119133	120238	121981	127103	128062	10459	132105	132810	69618	138218	143188	147529	152583	153346	85184	160891	163363	165461	173402	179208	188897	194850	200165	201560	203491	52830	216724	217364	144607	122064	231227	233928	240137	242546	243259	243953
1101	118238	130990	169300	204883	223391	231227	234699	51820	347474	372858	217369	412632	419509	480051
1101
1101	18169	22455	38540	44613	56706	69615	74133	37080	132105	139702	142695	147920	152583	153346	178424	178615	183260	187842	193868	194343	194850	199329	201560	210535	200044	223391	228834	230836	231227	234699	235437	240164	240457	57499	166091	262459	193284	269526	154547	270219	274319	274571	277549	23372	287604	115274	297174	298094	84023
1101
1101	212342	323215	88048
1101	116745	91049	6657
1101	8210	22683	22867	29068	38540	53909	104305	113182	119033	121750	121981	123666	124130	69618	139229	144565	148904	87176	165461	171301	174106	193942	208222	219975	223311	224010	229405	233356	109021	235940	243259	254334	38543	264383	270320	271089	271589	273884	274192	216466	202209	130509	289341	225493	300373	291723	303019	311354	313202
1101	1276	1281	8830	9674	23358	63494	250980	276334	327761	354868	377067	392650	405695	417068	84230	505401
1101	18169	23358	29307	40933	119133	123261	69618	151566	165707	174109	189869	205705	214805	114127	239939	156284	254334	264735	295839	298008	316264	338465	264975	353794	392999	217369	409767	433076	164985	470340	473053	500087	500827	505211	508381
1101	20851	35294	38540	69615	138810	168873	177052	180521	194906	210535	231227	255119	256184	302962	355518	366055	380371	183535	278835	444737	111093	19145	30198	524685
1101	16507	76433	177052	270832	274140	354363	23382	496216	499143	523577
1101	245751
1101
1101
1101	23036	101078	222185	302202	327761	185625	372858	626	480143
1101	624	628
1101	628
1101	8310	22562	39099	44613	116186	118845	120981	131925	132105	69618	137700	11597	165187	194906	212243	230767	239228	245051	269084	274192	275421	278003	303019	312652	317778	324031	327940	335000	346102	353794	354709	362565	363392	366055	368522	373800	377540	405640	428129	445422	453500	157653	479828	482661	297598	512160	179270	524204	527200
1101	18369	25981	39099	102295	175837	201462	202135	207074	211339	82081	258089	217984	302494	32273	127249	193344	465183	251424	474487	488475	495332	332920	465184	521746	179270
1101	1281	2314	7793	8962	13169	17548	20851	22562	29454	32265	39099	46918	49745	50167	53909	54907	55006	57089	63494	67632	67864	68759	69615	66649	76253	76433	78434	78715	97917	33350	104384	105164	106707	113182	114116	116043	116325	116606	118101	120238	122632	123912	124083	124699	126138	10459	130712	615	131088
1101	353794	354363
1101
1101	97917	142695	271589	424418	456407	492968	179270
1101	39099	74133
1101	2392	7793	8310	11589	18369	29454	42345	48761	52755	61879	65160	69615	74133	87077	1639	123261	129304	28793	132105	130760	151405	158598	134889	168873	182506	211339	215211	223722	16972	234699	245751	248364	82082	250980	173602	254065	273654	18376	282988	293476	108111	295839	298094	301448	302202	302962	214346	312368	69629
1101	8310	14630	23284	27460	39099	113182	37080	121750	124355	125796	69618	148904	106712	172431	174106	190593	47324	229241	247443	191029	251153	262834	266291	216466	69625	289329	289341	7748	297245	226818	303019	163939	316625	317352	324882	326817	345402	349877	351688	353794	376935	168796	392650	26283	403021	405695	406647	291727	441833
1101	6841	44613	52236	97917	104465	104566	106707	118845	139195	149075	149191	150389	164086	173402	174931	215500	218691	230767	231227	234699	243554	250196	265922	273096	287700	288949	290444	301683	324804	252819	334890	338465	349761	353794	354709	363766	375787	17	309114	388207	399505	36094	442336	453500	22	478170	479828	125569	502469
1101
1101	42345	50167	116745	69618	182176	209842	220300	38544	298326	164982
1101	29658	20960	85184	252819	430380
1101	116606	69618	145385	164745	177747	181613	192110	270320	286592	295839	263241	326519	353794	354363	331600	47337	358480	371643	373800	400386	160893	444737	480051	462636	524204
1101	366630
1101	56706	69618	353794
1101	10112	23358	31306	51350	53909	54239	118436	69618	137002	165461	165707	193718	194906	216593	220406	220596	231227	235437	243554	51352	2405	286211	298008	317778	320095	78848	327940	131992	332635	338593	341813	264975	353794	255122	379041	397176	409767	391504	447518	164985	470340	473053	473243	478193	478302	131918	494886	496093	498060
1101	68045	102260	114411	121981	146943	148904	151039	171521	183260	193718	229078	254065	266291	271589	274319	274933	285432	289341	297245	305043	190781	326817	328534	347645	352725	363481	168796	391604	384355	422838	423646	431117	126690	444737	449924	460081	182549	147259	495113	498009	504409	524822
1101	29307	69618	174109	353794	354363	391504	508381
1101	261934
1101	215052	274401
1101
1101
1101	58457	20960	102295	116325	139840	164746	208222	212342	214805	109021	255119	30188	154547	226818	327546	335000	354709	363766	174392	278835	22868	266386	402570	417656	427816	60379	373478	488007	179270	525302
1101	25095
1101	114464	353794	360282	496093	502267	504160	523631
1101	14616	38540	106707	69618	142444	177052	353794	266742	517419
1101	8962	31306	168873	223722
1101	96689
1101	39099	104465	149321	211195	258089	412584	528359
1101
1101	14630	39099	76433	87077	97917	109017	120481	136966	139195	149191	168085	190719	217200	229772	230767	233928	166091	270320	44947	316099	327546	330030	338465	338882	344369	345402	353794	359790	53684	383315	278835	85640	32231	443611	126690	445412	164985	456313	487939	495113	502182	511781	179270	527200
1101	39099	211195
1101
1101
1101
1101	8310	22867	29068	48614	56706	29311	63745	69618	148538	155248	160891	211549	219649	229405	154547	302596	264783	313478	78848	2411	353794	9472	360282	361180	363766	368352	371702	254341	199332	388207	411232	291727	419541	30196	452674	296907	381106	468065	322038	53687	481577	483215	518040	520164
1101	53909	139229	339996
1101
1101
1101	443466
1101
1101
1101
1101	68759	353794	377128	444737
1101
1101
1101
1101
1101	136733	256184	355481	166092	405828	391504	451323	257740	483685	523631
1101
1195	1196	1197	1198	1199	1200	1201	637	1202	941	54	1203	1204	1205	715	720	1206	1207	737	1208	1209	1210	1211	1212	1213	1214	1215	1216	988	1217	1218	992	1219	1220	1221	1222	1223	1224	1225	1226	1227	1228	1229	1230	1231	1232	1233	1234	1235	1236
1194	20811
1194	114116	135514	614	37923	144607	144608	122071	122075	144609	32286	122081	144610	144611	144612	144613	144614	7807	144615	114469	144616	144617	144618	144619	144620	2323	144621	144622	144623	430	37967	10156	5473	68242	144624	144625	39261	144626	2881	144627	144628	144629	144630	144631	144632	144633	144634	2910	138569	122143
1194	7793	96672	614	10	505045	7796	7797	2418	403	24	505046	7801	74870	637	1316	44	1324	74873	1325	54	65	7811	18453	40416	505047	41098	126047	297625	505048	505049	558	122120	115	505050	505051	505052	52048	118	702	1355	505053	505054	2858	505055	1203	505056	32347	505057	1360
1194
1194	114116	184173	471453
1194	22562	46692	55006	37080	129304	137700	90472	238489	233241	245159	253361	119035	272227	295095	324404	354709	39108	377136	385852	430270	193344	438457	626	460352	14658	483997	500827	506843	520429
1194	254341
1194	53915
1194	114127	122064	208474	626	1197
1194	126138	216938	84023	185625	16	20811	40375
1194	102297	111491	301448	264975	447518	82093
1194	32612	217032
1194	2392	37919	40933	52005	52007	68214	93617	102295	122407	122632	10459	130990	132701	134887	135514	137700	123262	141351	142817	10460	127609	161003	169300	19126	192901	200165	211703	144607	223722	114127	243953	51352	32269	254334	8312	289087	238324	300403	312294	316725	346102	345610	354709	358552	8214	29661	372858	380701	623
1194	259928	474991
1194	506735
1194	1276	9598
1194	35112	80075
1194	37919	254334	474991
1194	43196	172827	626
1194	10456	259928	429083
1194	323215	327761	426331
1194	47313	49676	52005	58457	61879	116325	121750	615	142695	193942	205705	206752	223722	262389	298094	84023	301448	200004	317021	322030	338465	354709	366055	18	422497	432874	224865	229984	448038	470659	466344	526652
1194
1194	115027	256018
1194	32265	52007	58727	74133	10459	135514	7748	623	392426	445538	80075
1194	20307	20957	23034	29243	29658	32612	38540	40357	51155	65160	68214	70833	5388	87077	102295	1295	123293	126138	127103	2052	69618	139840	142695	10460	146848	147529	152583	157639	158598	162095	169990	175114	185233	194850	201560	211549	215052	217364	219975	16972	225489	234699	243723	244971	255661	246852	274401	216466	277709
1194	9114	37919	42345	51155	58457	69615	94903	114116	118101	124083	116745	141351	148001	154826	158598	180521	192581	194850	216724	144607	223722	151572	7748	300403	302202	214346	325481	332491	347474	354709	355518	372028	132600	623	88045	384142	412584	419207	421581	460915	17552	468796	478170	498593	192907	521746	524240	524822	525681
1194
1194	1281	32265	74133	93617	298094	368522	254341	623	392426	420849	20811	381106	332920	517210
1194	10456	69615	118101	615	182176	216724	238324	276909	132600	60379	449326	17552	481577	510053
1194	20957	47313	88032	102295	116325	10459	154826	174383	200043	37925	270000	323215	332491	193905	40948	370854	132600	23378	373478	449326	17552	174395	521746
1194	46589	48797	204883	211703	256184	193344	447518	276910	170002	354170	200199
1194	20957
1194	69615	37080	10459	10460
1194
1194	37080	28793	132810	158598	329000	150117	336164	392426	462636
1194
1194	40933	615	130760	222185	185625	372858
1194
1194	626
1194	230836	258365	268904	200004	312294	32272	323215	264975	29661	378629	440936	626	134895	474991
1194
1194	51350	151566	174109	37925	302962	355518	623
1194	29661	626	460784
1194	1281	1637	40933	47313	43196	75018	92635	93617	1295	6653	10459	174106	192537	195846	85634	18376	300403	84023	301171	229824	326380	327940	80067	40948	380701	91046	626	80075	187444	211713
1194	8962	106580	69618	122064	274401	10469
1194	33354	327940	396409	458059	474991
1194
1194	626
1194	626
1194	29454	50167	143188	153914	160216	204883	229241	234699	233241	149622	270000	270586	277709	287062	258425	322789	327940	313815	148907	160218	204893	369811	132600	88045	44948	369812	417068	60379	442336	448263	426336	379045	23	212354	505401	96689	179270	524532
1194	123262	222185	185625	372858	400350	427816	626
1194
1194
1194
1194	37919	626	474991
1194
1194
1194	1281	2392	5070	8962	16739	23358	27276	27460	29243	29454	32265	37707	42345	44069	52755	52821	56654	57030	29311	61879	63494	63538	67864	68759	5388	94903	1639	35753	113182	114419	37080	115938	116325	118238	118845	119484	119759	120481	123293	124010	124981	10459	129304	615	28793	131991	135514	135809	114122
1194	1276	33215	37919	48797	58457	123261	125207	126138	615	123262	152171	164829	185318	212243	114127	250980	253361	254334	259928	268904	269503	111491	20402	323215	327546	329000	336164	208474	264975	127775	381921	88045	115380	392426	400350	411232	412584	419207	373478	626	470255	474991	481320	120490	506735	524795
1194
1194	114116	615
1194	96671	14654	149324	471453
1194	289562	354286
1194	52007	626
1194	626	489532
1194
1194	69615	96684
1194	460578
1194	118845	10459	196806	232867	253361	420793	23379	293630	475367	478637
1194	114116
1194	8310	615	152171	161231	214346
1194
1194
1194
1194	172827	259928
1194	88045	506735
1194
1194
1194
1194
1277	2	1278	1279	603	604	1280	1281	1282	605	1283	606	1284	1285	1286	1287	1288	1289	607	608	1102	1290	1291	1292	1293	1294	1295	615	10	12	616	1296	1297	620	1298	1299	1300	1301	1302	1303	1304	1305	1306	1307	1308	631	1309	1310	632	1311
1276	1637
1276	1281	2022
1276
1276	1281	2022	1288	1637
1276	2	1278	598	933	603	1629	604	1630	1631	1280	1632	1282	605	1283	934	606	1633	1285	1634	1286	1635	1287	1288	1289	607	608	1636	1637	1102	1291	1292	1293	1638	938	1639	10	1640	620	1641	1642	403	1643	1307	631	1309	1644	1312	1645	1315
1276	1281	1287	2022	1288	1291	426331
1276	1281	2022	1639	1295
1276	1287	1291
1276	1281	1287	1288	1291	147920	122068
1276	1281	1287	2022	1288	1637	1291	1639	166969	35112
1276	1281	603	1629	604	1282	1881	606	1284	1285	1286	1635	607	608	1291	1292	1293	1639	1640	620	1882	1304	631	1309	1312	1313	1315	1648	1883	1324	1105	648	54	1884	1885	1886	1887	1106	1888	1889	1890	1891	1892	1893	1894	1335	1895	1896	86	1897
1276	1281	2022	1629	604	1280	1282	2049	934	2050	1881	606	1285	2051	1286	1635	607	608	1291	1292	1639	2052	631	1309	2053	1312	1315	2054	2055	2056	2057	2058	2059	2060	1894	1335	2061	2062	2063	2064	1343	2065	1346	1348	1350	2066	2067	698	1359	1668
1276	1281
1276
1276	1281	1287	1288	604	1631	1282	605	606	1284	14526	1285	1286	2022	607	1292	1293	14527	938	1639	14528	14529	14530	14531	14532	14533	14534	631	1309	2053	1312	1315	941	942	14535	8334	14536	14537	14538	14539	1335	2062	14540	14541	86	673	14542	93	8367	675
1276	1281	1287	1288	1291	101078	1639
1276	1281	1287	1291	1639
1276	18376
1276	69615	114116	1283	608	122047	937	122048	9784	398	122049	122050	96672	551	122051	122052	122053	17549	122054	122055	68046	122056	122057	615	114120	114121	122058	114122	10	122059	122060	114125	114126	122061	122062	122063	114127	122064	35109	40944	122065	122066	122067	122068	26871	122069	115940	9676	552	114130
1276	40375
1276	2235	8310	20957	22455	39099	44613	87077	97917	127103	69618	142695	164086	167977	205705	289087	84023	199570	316264	63868	353794	152090	478456	528375
1276	431035
1276
1276	4	8962	182800	402626
1276
1276	615	8322	415	2528	245776	10610	323244	1901	560	121	473205	473206	719	473207	473208	276986	473209	473210	473211	1396	473212	17587	473213	101013	188	58763	256253	144653	473214	1430	9200	473215	323279	473216	259246	473217	473218	54916	5839	19558	49811	473219	70315	1753	473220	3469	377389	26959	866
1276	7793	114116	626	40375
1276	1287	182800	144608
1276	69615
1276
1276	1281
1276	9322	182800	122062	366634
1276	1281	1287	1288	1291	1639
1276	40357	401	169300	182800	213211	250806	371167	402626	20811	498129	523631
1276	9674	10459	47323	250980	301171	377067	626
1276	1281	1287	2022	1288	1291	1639	446373
1276	1287	2022	1637
1276	65729	6653	427356	40949	626
1276	1281	1287	2022	1288	1291	1639
1276	2088	14630	29454	29658	38540	39099	44613	44941	50167	52007	56815	94903	97917	102295	106707	121750	123514	124130	124380	126138	614	128062	129304	130453	135809	69618	141351	11597	10460	147529	149191	150389	173601	173917	185442	188113	193283	194850	205705	206436	208222	215688	216724	219769	224010	90472	233928	109021	234699
1276	56815
1276	1281
1276	8962	9674	58727	65160	54239	612	114116	116325	1295	147920	149287	114127	238324	122068	626	20811	80075
1276	82076	187442	366634	506735	40375
1276	108111	252821	109026	200199
1276	187444
1276	9322	612	91023	182800	80067	426331	626	20811	40375
1276	1281	1287	7997	114116	431035	626	1197	506735
1276	2392	9114	13169	69615	74133	93617	114674	122407	10459	134887	141351	10460	152583	158598	187442	204499	211703	114127	18376	282988	283664	238324	164093	150117	354709	358552	276909	40948	8214	372858	376373	623	35112	394392	217369	151575	435328	193344	371211	20811	88048	242057	200199	1197	375374
1276	40933	147529	47323	53684	430380	457559
1276	125207	157639	246052	18376	290444	27077	431117
1276	9783	5388	492668
1276	84224	116325	241931	238324	20811
1276	114116	615	144608	626	20811	40375
1276	297174	7518
1276	2392	13169	23358	169300	197425	233039	346102	358552	371206	394392
1276
1276	9674	10456	23358	27276	27391	65160	66649	5388	1639	116325	615	160504	165187	223722	114127	225309	38543	298094	47056	259930	326935	327940	328915	338293	342894	63868	353794	385852	26282	187444	456407	88048	276912	501603	173806	40375	207911	274864
1276	1281	1287	1288	1291	1639
1276	17548	23358	122632	140489	147529	154397	156206	152020	190362	207308	225309	248058	254065	264780	109023	301448	338769	342894	366055	375787	322036	386345	191781	44948	405773	430380	179267	259935	160511	525850
1276	9322	9598	192758	366630	20811
1276	1637	16507	22455	27276	27460	32612	47313	53909	58814	66649	73901	74133	78434	43197	20960	85252	90466	33350	106707	113182	37080	116325	118238	119376	120238	120481	1295	125756	126138	128169	10459	57490	116745	10	140489	164517	175782	19126	192110	193942	196774	200165	118104	217364	222551	90472	224123	229696	229772
1276	366630	626	20811	40375
1276	1287	623	20811
1276	1281	9322	9598
1276	204883	193344
1276	1281	2022	1288	1291	1639
1276	9322	182800	10469	626
1276	1281	1287	200199
1276	1281	1287	1288	1291	101078	1639
1276	8962	9674	114116	1295	114122	147920	114127	366630	101083	114132	426331	626	20811	451775
1276	1281	1287	1288	1637	1291	1639
1276	8830	14637	65160	182800	63860	47056	7518	16	402626	10469	144608	431035	20811	40375
1276	1281	1287	1288	1291	1639
1276	160504	204883	211703	217364	20405	193344	354170	20406	160510	403
1276	2392	7793	9465	20806	22562	32265	40933	52005	52821	58457	69615	74133	20960	37080	134887	135514	135809	141351	10460	127609	152583	153346	173802	181159	187165	200165	25983	204499	205705	208124	114127	230767	241931	254334	166091	30188	269503	174110	123710	277385	277850	18376	283664	296492	296622	300472	36091	274980	345608
1276	1281	114116	615
1276	168873	214346	623	26282	35112	229407
1276	9322	42345	182800	114127	366630	259935	366634	1197	506735
1276	1281
1276
1276	1637	65160	5394	182800	324404	26872	8214	366630	623	35112	405586	10469	420793	626	20811	80075	187444
1276	1281	1287	2022	1288	1291	23358	1639	1295	149620	26282
1276	1637	114116	47323	182800	359667	35112	626	1197	506735
1276	23358	47313	1295	6653	18372	173958	174106	185233	229822	234699	30188	18376	152588	26872	342716	344622	16	8214	29661	623	26282	27461	10468	412771	20811	80075	17552	39111
1276	1281	392426
1276	42345	69615	1295	218595	619	238324	78851	623	20811	506735	40375
1276
1276	1281	1287	2022	1637	1291	1639	10459	80075
1276	1295	615	626	20811
1276	1281	9322	615	626	20811
1276	6839	1295	122068	626	20811
1276	32265	52007	74133	37080	1295	163056	182800	63860	18376	84023	229824	329194	32273	296623	623	217369	18381	10469	55260	626	20811	451775	17552	40375	22564
1276	1281	1287	1288	1291	1639
1276	168085	282988	296622	40948	396196	252821	449326	200199
1276
1276
1276	327761	338185	17552	499859
1276	612	84222	615	626	20811	187444
1276	1281	1287	1288	1291	1639	160334	619
1276
1276	615	626	20811
1276	1281	1287	1288	1637	23358	259935
1276	1281	9322	626
1276	9322	366630	402626	187444
1276	1281	615	88045	144608	626
1276	1637	9598	14637
1276	1281	46589	74133	168873	169300	204883	324404	345610	78851	623	20405	26282	193344	20811	456407	17552
1276
1276	9322	9598	42345	10459	114127	233039	20811
1276	1281	1287
1276	1281	1287	2022	1291	1639
1276	52005	615	208474	18	26286	20811	40375
1276	185319	392426	626
1276	114116	1295	114122	114127	85640	144608	626	1197	506735	40375
1276	2392	211703	16972	238324	358552	40948	371206	372858	623	394392	412584	424423
1276	199570	306645
1276	1291	1295	615	141351	114127	282971	325481	8214	114132	224865	314930	20811	276912
1276	1281
1276	624	1302
1276
1276	1281	1287	1288	1291	101078	1639	40375
1276	628
1276	1295
1276	7793	8310	31306	33206	37707	47313	58727	68214	69615	43197	37080	116325	10459	135355	135514	130760	152583	207907	208094	222185	255366	619	7748	84023	55244	332491	185625	347474	276909	372028	372858	623	384142	35112	412584	151575	419207	427816	429083	193344	626	446373	20811	17552	88048	200199	192907	506735
1276	7793	9674	114116	250980	366630	377067	626	17552	506735
1276	1281	1287	1291
1276	1281	1287	1288	40375
1276	1291	69615
1276	402626
1276
1276	7793	8962	9674	69615	366630	506735
1276
1276	1287
1276	1281	1287	1291
1276	1281	10456	13169	152171	195846	144607	245751	259928	208474	347474	266386	396196	252821	626	460784	461248	521746	522875
1276	1281	1287	1288
1276	8830	200044	144608	341266	499143	506735
1276	1281	1287
1276	1281	1287	1637	1291	1639
1276	9783	6839	20957	18376	238324	35112	101083	20811
1276	1281	1288	1637	1291	47313
1276	6839	147078
1276	1281	1287	2022	1288	1291	1639	80075
1276	325481	399848	20811
1276	98166	424418	626
1276	69615	619	8214	150585	20811
1276	2392	39099	40933	42345	52005	52459	52007	66649	74133	102295	104465	113956	114674	10459	130990	10460	127609	152171	74868	168873	169300	181689	211703	118104	222185	223722	235962	242056	243953	256184	288113	300403	300472	312820	317436	55244	324404	164093	347474	354709	358552	323557	366055	29661	371206	623	174392	384142	388743
1276	308747	70857	35112	417068	438457	20811
1276	1637	7793	8310	9322	114116	1295	147078	366630	626
1276
1276	1281	429083	445538
1276	1281	1287	2392	7793	18369	20851	20957	22455	29454	35107	44613	47313	48614	49676	50167	52821	56706	65729	68214	74133	43197	90072	97917	114116	37080	123709	126138	127415	129566	130322	131925	132105	132701	135809	136966	137700	10	139195	140489	142695	11597	146848	147529	153346	85184	154546	158598	164517	168873
1276	615	168873	619	122068	419207	434597	626	20811	1302	192907
1276	1281	339952
1276	35107	165187	274319	323215	35112	20811
1276	68759	148001	18373	204883	354868	372028	391504	427356	193344	447518	461248	467663
1276	1281	1287
1276	1291	68045	116325	1295	255119	330496	16	128801	7999	26282	10469	144608	20811	17552	20406	160510
1276	1288	1291	1639	129304	619	312820	5401
1276	1281	1291	69615	615	233241	144608	20811
1276	1281	1287	2022	1288	1291
1276	114116	224865
1276	135355	245751	7748	276909	427356	435328	449874	20811
1276	2392	39099	52005	118845	122407	131088	123262	74868	169300	179219	181159	181689	187442	192537	147062	207907	211549	118563	218397	223722	232867	235962	239228	82081	63860	254334	256184	134891	283664	151572	301448	306038	316264	322030	324404	208474	346102	347474	78851	358552	8214	623	396196	394392	75027	420793	23379	144608	441833
1276	1281	2022	1288	1637
1276	1281	1287	1288	1291	1639	445538
1276	2022	1288
1276	1281	1287	2022	1637	1291	1639
1276	18373	161231	169300	204883	211703	288113	111491	7748	84023	623	26282	427356	193344	461248	354170	403
1276	1287	2392	8830	46589	69615	123262	148001	130760	18373	187388	16972	239566	254334	256184	296622	325481	347474	358552	372858	623	384142	394392	412584	427816	447060	20811	456407	461248	463641	354170
1276	1281	1287
1276	1295	20811
1276	1281	1287	1291	147920
1276
1276
1276	236465	238324	20811
1276	20806	48797	168873	8214	20811	276910	170002
1276	18369	53909	168085	204883	396196	417028	193344	438457	441749	173805
1276	1281	1287	2022	1288	1637	1291	1639	18381
1276	1281	1291	69628	40375
1276
1276	1281	80075
1276	223391
1276	1281	13169	46589	69615	78005	169300	211549	211703	223722	289087	7748	327761	358552	371643	372858	623	7999	388207	394392	229984	480143	525302
1276	199570
1276	358552	40948	372858	394392
1276	17552
1276	5095	9674	1291	27276	29454	32265	44941	47313	52755	26869	62414	68214	74133	104465	108108	115246	116043	116325	118238	120238	1295	124298	125146	126138	127103	128062	128169	10459	130505	2052	136966	138218	140489	142695	11597	147920	148538	130760	175114	181689	185233	140581	200165	209628	214950	215688	217200	217364	219649
1276	1288	1637
1276	16739	18369	20957	25828	29307	29658	32612	35294	40933	44613	46918	47313	48614	48702	66649	74133	78715	87077	90072	114464	37080	118953	119133	122632	124144	127103	128062	128598	129824	130453	25100	132105	2052	132701	132810	133696	134812	138218	10	138484	142391	142848	11597	146522	147529	148538	148904	150864	152583
1276	1281	366630	626	40375
1276	1281	1287	2022	1288	1291	37077	1639	69628
1276
1276	2392	8210	8830	20957	23036	42345	46589	68214	74133	43197	114674	10459	2052	10	146769	158598	187442	192901	223722	226603	240568	251153	256184	259378	298094	300403	84023	233039	322030	322975	324031	324404	208474	346102	347474	358552	359667	371206	623	174392	384142	392426	91046	399848	394392	410323	412584	151575	420793
1276	327761
1276
1276	114674	182506	53915
1276	347474	372858
1276
1276	10456	31306	35294	39099	46918	47313	52821	52007	92635	93617	106707	37080	128169	133696	139229	141351	11597	149191	16972	225536	230767	239580	278003	289535	290444	294284	309098	203494	324031	325481	327761	127249	368522	373800	376211	91046	402266	405695	252821	411930	82091	438061	36094	446373	80075	452019	458172	272753	481577
1276	215052	268904	17552	467663
1276	35294	39099	46918	32613	68759	90072	97917	101576	106707	126138	133696	172431	173917	187607	220849	16972	225536	239580	278003	278251	287700	290444	298094	210789	327761	330183	376211	380268	388207	416428	431117	451001	452019	452732	455206	379045	511781	628	179270	524685	527290
1276	147078	626
1276	10456	58457	116606	183260	301171	51354	82091	259935
1276	48797	141351	18373	141356	199570	329000	200199
1276	1295	615	20811	40375
1276	40375
1276	176374	332491
1276	8310	34977	56706	128062	116745	137700	139195	150389	153237	85184	164517	173917	20962	196774	207194	217342	40939	144607	220300	85634	144566	270320	270832	272562	272975	277850	278142	278251	300011	199570	316625	332264	353794	354363	358480	366055	370666	419103	431117	432873	433076	378629	190298	479828	481577	326090	332920	321100	96689
1276	14616	615	132105	118563	6990	626	83846
1276	1291	1639
1276
1276	9783	10456	27391	52459	61879	68214	74133	93617	114116	114674	127285	152583	85184	176312	178424	185233	196774	204499	223722	109021	234699	239566	233241	249353	250184	166091	270219	275124	276724	278251	298094	300403	84023	301023	301448	305753	311354	312536	316122	316264	325730	329194	334095	32273	339616	366055	27077	20405	391503
1276	1295	18376	40375
1276
1276	1281	1287	101078	1639	141351	168873	426331	144608
1276
1276	40933	40948	369811	224865
1276	1281	1287	1288	1291	40375
1276	471453
1276	1281	1287
1276	1281	1287
1276	1281	1287
1276	2235	316264	414553	428593
1276	18369	46589	125207	141351	154826	254334	323215	336118	345608	276909	371643	372858	377067	20405	101083	409917	445485	456407	170002	354170	481320	495253	521746
1276	18371	69615	118563	619	217369	20811	506735
1276	204883	253361	369811
1276	1281	1287	1288
1276	40933	42345	48797	259928	324031	35756	63875	448837	178427	485790
1276	624
1276
1276	8830	615	114127	151575	20811	17552
1276	211703	353794
1276	114116
1276	68214	327761	354868	20405	84230	193344	96684
1276	122061	619	8214	183535	276912	274864
1276	1281	1287	1288	1291
1276	171372	626	20811
1276	40375
1276	325481	314930	20811
1276	14630	18369	22562	29068	35294	37919	39099	44613	56815	78715	87077	97917	101576	110967	113182	115210	118845	120981	121981	126138	20308	130322	132105	133068	69618	137700	123262	139702	140578	141351	143188	11597	147529	148433	152089	158598	160891	162122	163260	163363	164517	165187	166770	106712	167756	173917	6842	178615	178970
1276
1276	1281	1287	1288	1291	1639
1276	1295	168873	259378	152588	199570	402626
1276	1281	44941	52007	615	143566	1196	206436	248073	287700	84023	326817	338593	380701	191781	26282	198468	624	434597	55260	626	20811	157653	17552	467626	500827
1276	1281	1287	1288	1291	1639
1276
1276	276724	88045
1276	1291	1295
1276	20957	22455	38540	40933	57030	113182	116325	118436	120238	132701	69618	137700	140217	140578	11597	147529	157639	163363	172271	175782	206436	217200	218397	226889	250196	57499	40367	166091	272227	174111	273884	274771	278003	288917	115274	305753	310126	199570	326519	327940	252819	334706	185625	353794	354363	47337	363684	368075	257486
1276	4303	5070	17548	18369	27460	550	29068	29243	39099	44941	46692	51350	56654	58457	66649	87077	94903	100751	33350	113007	113182	114464	115720	116043	116325	118810	118845	118953	119419	120238	121905	123225	123556	123658	123912	124083	124144	124699	126027	127771	2395	129824	130397	130505	615	131156	131355	116745	132701
1276	1281	18369	78841	153346	153914	154546	175158	147062	47324	236465	233241	256593	308747	199570	325481	354868	26282	394704	624	84230	446504	460416	96684	505401	179270
1276
1276	1281	1287
1276
1276	1281	1288	1639
1276	1281
1276
1276
1276	1281	1287
1276	1281	1287	1291	1639
1276	1281	1287	1288	1639
1276	1281	1287	1291	1639
1276	185625	448837
1276	1281	1287	1288	1639
1276
1276
1276	1281	1287	1639
1276	1287
1276
1276	1288
1276	1281	1288	1639
1276	1281	1287	1295
1276
1276	40375
1276	14630	27460	29068	38540	44941	57030	58457	63494	76433	20960	87077	90072	102295	33350	35753	106580	113182	120238	123514	123709	124950	125146	126138	132810	133068	69618	139702	141351	146522	146612	148538	149191	165187	106712	173484	173917	175158	177747	180358	181886	152020	183260	189267	192581	193197	194041	196333	199881	201462
1276	1281	1287	1291	1639	167368	459600
1276	1281	1287	1288
1276	1281	1287	1291
1276	2392	1637	8310	8830	9114	18369	29437	29454	30138	39099	46589	48797	60274	69615	66649	82076	93594	94903	102295	37080	115938	116186	118845	121750	122407	124010	124366	124408	128169	10459	615	2052	135355	10	123262	139161	141351	1196	148001	127609	152171	153237	153346	85184	158598	18373	167368	168085	168873
1276	1287
1276	39099	49945	60369	76433	80053	33350	105164	106707	131378	137487	146848	174931	6842	206436	30182	198464	230767	271089	272748	111491	264783	25985	322975	55244	32273	345608	354709	358552	70857	396569	57506	405906	198468	444722	33360	446504	47342	517666	179270
1276	1295	615	619	20811
1276	1281
1276	2392	8310	18369	550	29454	32265	42345	46589	51155	52459	53909	57364	65729	69615	66649	102295	37080	115938	116325	118845	121750	122407	123709	124010	124408	102606	10459	615	135809	123262	139161	141351	142920	146848	152171	152583	85184	154546	74868	158598	167368	169300	173601	158603	181159	185318	187165	187442	192901
1276	5095	158598	336130	354286	397439
1276
1276	168085	446373	293630
1276	1295	619	17552
1276	1281	1287
1276	550	68045	1295	10	168873	218691	251153	298094	302596	51354	344662	20405	386080	392650	399505	412698	415142	624	33360	8969	628	209372
1276	139195	154547	270320	290444	324031	353794	363766	373800	82091	296907	96689
1276
1276
1276	39099	322789	96689	179270
1276	1281	6986	8830	9114	10456	25981	52459	26869	60274	73887	74081	5388	87077	1639	104465	121750	126138	137798	10	138305	139840	147920	149191	152171	152583	153346	161747	162763	18374	168873	182122	187388	188154	190362	192026	193868	199568	202760	30182	207308	204884	213211	52830	216593	218585	144607	220763	221902	226603
1276	1287	7748
1276	13275	39099	51009	105164	102128	230767	271089	298149	70857	380868	96689
1276	37919	57488	60274	120895	161231	181496	187165	193240	202679	216340	218397	33354	229241	247809	248606	57499	254334	266246	270219	295839	305043	214346	332491	351121	362287	315547	27077	380701	266386	249357	405428	427004	144608	438457	40949	448816	449010	456313	461430	468418	470255	360811	483997	497835	508144	11604
1276	97917	139195	155248	214861	40942	353794	179270
1276	166091	311427	324031	353794	384352	179270
1276
1276
1276
1276
1276
1276	193283	252821
1276
1276	10112	121750	1295	130760	306645	390934	428129	626	456407	17552	378098	527982
1276
1276
1276	106707	172431	174931	208406	233928	332920	523222
1276	3	69615	116325	123442	194041	245751	449874	495253
1276	47324	268904	17552	481320	506735	517210
1276	1302
1276	65160	501603	40375
1276	1281
1276
1276	1281	1287	5095	7793	8310	9114	9783	10456	13258	20957	23089	23284	26867	18371	31132	32228	39099	40226	44613	44941	46589	48761	49745	52459	26869	56815	60274	62414	78434	75018	94903	102295	114116	115027	115938	119376	119419	119484	120238	121047	121750	121905	126138	127771	128169	10459	130322	615	2052
1276	38540	49745	56815	87077	128169	2052	164086	202760	209842	223311	226889	229772	230767	242056	272562	288917	290444	290908	295095	325481	330564	341076	343648	363392	363766	371643	371671	254341	402153	391504	134895	322038	221428	477800	326090	494394	501989	511879	521410	179270	524204	209372	526808	527680	528186
1276	19124	54907	120411	121750	129304	130453	123262	194906	206436	209842	209983	210782	223391	18376	40946	314861	322030	323058	329194	8213	363481	380371	402153	375145	422838	461611	257740	8969	359886	520348	191048
1276	498009
1276
1276	1281	1287	238489	392650
1276	162122	210462	229241	277549	313202	379041	431035	179270
1276	219975	274362	302955	177059	375568	435982	481055	182549	494886	30198
1276
1276
1276	9783	39099	127103	272562	325481	624	461611
1276	97917	175782	207793	209803	328534	208474	36093	368075	386080	57506	379045	508029	207911	524204
1276	39099	181496	226818	303019	341076	383379	412632	501329	504409	511781	179270
1276
1276
1276
1276
1276
1276
1276
1276
1276
1276
1276
1276
1276
1276
1276
1276
1276
1276
1276
1276
1281	1287	2022	1288
1281
1281	2022	1291
1281	80075
1281	2022
1281
1281	1287	2022	1288	65160	1639
1281
1281	1	923	1277	2	925	928	932	933	602	5287	5288	1280	2023	2049	606	1286	1287	5289	396	5290	5291	5292	5293	5294	5295	5296	5297	5298	5299	5300	5301	5302	5303	5304	5305	5306	5307	5308	5309	5310	5311	5312	5313	5314	5315	5316	5317	5318	5319
1281
1281	1287	1288	1291	604	1276	1283	1286	1635	607	608	1292	1293	102150	938	10	1309	2053	1312	636	1315	37938	46	8842	2552	660	41055	1334	1335	2062	675	37970	1343	10648	953	688	1346	1348	1350	695	118	121	1359	1365	14544	1370	1376	1388	41231	163
1281	1287	431035
1281
1281
1281
1281
1281	25095	52005	139840	164980	205705	51351	231227	235962	238489	242686	151572	329194	299613	623	391672	173806
1281
1281
1281	1287	9322	366630
1281	10456	20851	22867	47313	53909	54907	58457	67632	73983	76947	43197	98166	100995	35753	109940	114674	116325	118949	125903	126138	126916	127103	128521	10459	130505	131088	138847	141351	164517	47323	168873	178070	178424	180653	181613	190593	114466	196806	200165	207793	217258	217309	219699	90472	231154	234699	238489	239580	241335
1281	10456	16739	20851	22455	25981	27460	32612	40357	48614	51350	52005	52236	52459	53909	65658	68214	73901	73983	90072	37080	116606	78843	120238	126138	126456	127771	131088	135809	10	142920	144467	146848	147529	147920	150671	151954	161231	165707	172601	175114	177747	188634	189928	197357	204499	205705	207074	208094	209628
1281
1281	2392	19124	190263	2402	135754	256473	283664	310175	323508	264786	84230	88048
1281
1281	1102	8830	626	257740
1281	114116
1281	147062	215869	253054	166091	283664	325899	328915	373800	309114	369812	411593	411930	438457	467978	488755	47342
1281	98166
1281
1281
1281	125207	53915	185442	250175	193284	271589	9472	180042
1281	9114	18369	27391	47313	51155	52005	52459	53909	74133	88032	37080	10459	2052	69618	152583	158598	172320	200043	200107	202135	210535	223722	247196	144566	259928	262389	276724	298217	299958	309098	311354	55244	329194	332264	351688	47337	623	389608	91046	412584	422497	426629	489527	494886	496216	375374	508144	510053	516005
1281
1281
1281	10456	13685	25981	27460	29068	29658	52755	53909	66649	74133	76433	20960	90072	93617	100995	33350	113007	37080	118238	78843	121905	124298	125796	127899	130397	2052	132701	135753	136068	69618	139034	146848	152583	88617	165187	106712	168016	169174	180186	152020	19126	183987	185233	189928	190780	199881	202496	205705	207631
1281
1281
1281
1281	1288
1281
1281	69615
1281	58727	71922	336164	372858	427356	461248	354170
1281
1281	1287	8830
1281	68759	37080	614	10459	139685	194906	40937	223722	16972	295839	313814	335000	345505	166092	20405	468065	18383	528024
1281	1637	10456	20957	50167	51009	90072	615	314431	55244	229984	276912	521746
1281	10456	23358	27755	68214	74133	93617	109017	10459	129304	116745	152583	158598	167368	19126	53915	189928	199881	118104	223722	114127	30188	276724	18376	286013	69628	84023	259280	214346	229824	339952	623	26282	35112	411876	23378	391504	421581	422497	109026	88048	475302	47342	528375
1281
1281	25981	32265	35294	35752	39099	44941	51155	52005	52201	52755	52821	54907	58457	58814	63514	68214	73901	76433	43197	20960	94903	33350	37080	116325	128169	10459	116745	2052	133696	134295	135809	137798	149191	152583	165187	200165	37925	216724	217364	229241	234699	250495	30188	23372	283664	115274	290444	7748	298094
1281	2235	2392	5060	8962	9322	17548	18169	18369	20851	23358	27276	28583	29307	32265	35294	37707	38540	42345	49676	51155	57089	29311	61879	62414	74133	5388	20960	90466	37080	116186	116325	116606	121940	123261	123442	126138	135514	135809	142695	142920	147196	149191	152583	85184	154546	155248	161078	88617	164980
1281	2022	1288	1637	1291	1639
1281
1281
1281
1281
1281	35107	65160	88032	10459	23372	88048	403	521746
1281
1281
1281	47324
1281	37919	58457	65729	69615	1639	1295	124380	139702	148001	148904	152089	171372	175538	176374	185233	37925	204883	204884	144607	221902	223497	239228	240568	242056	254334	268904	270000	282988	111491	20402	152588	323215	325205	325481	327546	150117	332491	334150	264975	355518	40948	370854	127775	78852	132600	174392	392426	400350	101083
1281
1281	1287
1281	93617
1281	2392	8830	10456	40933	58457	114116	135355	134889	207756	269047	289087	84023	336164	344034	315547	366630	419207	426331	431035	626	459809	242057	506735
1281	1287	2022	1637	1639	80075
1281	1287	101078
1281	8830	67864	68214	168085	177747	182176	19126	223722	229241	290444	214346	336164	353794	88045	394587
1281	40933	52005	329194	623	444210
1281	1287
1281	114116	615	114127	235962	238324
1281
1281	10112	13258	18369	20307	22562	23284	23358	27755	35107	37707	39099	51155	52005	52201	52236	52459	52755	53909	54907	60274	62414	68214	69615	66649	74133	78409	78715	20960	93617	101576	102295	33350	109017	110462	110967	115210	37080	116043	116325	118845	119376	120238	120481	121940	123442	124083	124408	127415	127771
1281	101078	123714	17552
1281
1281	69615	10459	147920	168873	222185	239228	289087	332491	185625	372858	623	35112	419207	5401	431035	332920	506735
1281	9114	51350	65160	68214	126138	127103	194850	194906	234699	242135	51352	370382	278835	88048	73902	332920	47342	523631
1281	42345	69615	185233	254334	35112
1281	1287	2022	1288	1637	1291	14637	1639
1281	1287
1281	8310	18376	296492	483034
1281	8830	18169	23358	37707	37919	40357	74133	88032	116325	127103	10459	147920	130760	153346	158598	182176	140581	211549	52830	219975	229241	231227	276724	340621	353794	369811	390559	369812	421581	431552	461611	462732	88048	11604	521746	524532
1281
1281
1281	332491	334150
1281	1287	1288
1281	20806	54239	8214
1281
1281
1281
1281	5352	69615	88606	127103	155492	177052	91046	480143
1281	2235	5095	3	7793	13685	14630	17548	18369	20307	20851	22562	23284	23358	26867	27076	27391	27755	18371	37707	38540	39099	46918	47313	49676	49745	50167	51155	52755	53909	55006	55218	56706	56815	57089	58457	58814	60274	61879	62414	68214	66649	73901	74081	74133	54239	78409	78715	20960	88516
1281
1281	3	105164
1281
1281	1288	1291	1639
1281
1281	52005	623	420793
1281
1281	37077	91046	426331
1281
1281
1281
1281
1281
1281	47323	91046	47342
1281
1281	9114	10456	40933	58814	69615	74133	93617	123261	10459	133346	160891	165707	193576	194850	212842	51352	254334	193284	272748	18376	289087	298094	300403	310043	316264	329194	347103	370382	370666	404185	224865	626	80075	211713	332920	527330
1281	23036	32612	521476
1281
1281
1281
1281
1281
1281	1287	1291
1281
1281	37919	94903	139840	168873	213211	245751	274401	301448	302962	214346	340337	353794	354868	78851	359533	276909	369812	405564	445485	17552	96684	477431
1281
1281	1287
1281	78843	47056	18381
1281	93617
1281
1281	34977	49745	116043	122407	126138	615	131088	142848	144565	165953	175538	181159	185233	194343	143190	202135	207308	208222	211549	215052	216340	216724	223311	223722	149621	250184	252706	255119	38543	261934	269526	277549	278189	115274	298008	84023	301448	309073	310126	324804	247200	329194	332610	335000	38546	353794	36093	364162	373442
1281	23358	52007	92635	140578	194850	324083	422497	521746
1281	1287	7740	8310	8830	10112	10456	13169	13258	13685	14630	18369	23284	25981	27755	29658	30026	31132	32612	35294	39099	40226	44613	46918	47313	49745	51155	32613	52459	52755	53909	63671	65729	65856	69615	66649	74133	76253	76433	78434	87077	90466	93617	97917	102295	110852	113956	113979	115210	115938
1281	23358	1639	229822	251456	69628	312820	369811	138924	40375
1281	9114	49676	53909	68214	69615	74133	93617	10459	132701	177747	192026	223722	259928	272748	276724	300403	84023	32273	349761	389608	422497	444761	211713	332920	497835
1281	47324	327761
1281
1281	27276	32612	47313	109940	129304	152583	164517	256473	282083	289087	295839	199332	381717	264786	386345	444824	116750	478302	207456	286593	524240
1281
1281	1291	18169	20851	38540	44941	48614	49676	51155	52005	68214	69615	5388	78843	69618	136966	147920	194850	216724	217364	219975	223722	234699	242546	242686	154547	274401	290444	295839	300403	301448	302272	306038	214346	313560	328915	329194	339616	349761	351977	358419	393207	405640	415315	442011	463481	483115	494607	502469	509931
1281
1281	47324	20405
1281
1281
1281	53909	69618	147529	153346	223722	243953	259928	316264	55244	63868	388207	391504	422497	444761	332920	528186
1281	40948
1281
1281
1281
1281	9114	22455	22562	53909	74133	93617	10459	152583	118563	254334	166091	276724	289087	298094	300403	55244	32273	27077	368522	20405	389608	422497	82091	224865	626	444761	211713	332920	375374
1281	152583	240384	40367	297991	16	510053
1281	6653	29661	150585
1281	23358	422497
1281	10456	13169	22455	10457	29658	39099	49676	50167	52005	53909	56815	58457	74133	20960	92635	93617	114116	116043	127771	10459	133346	133696	135809	153346	160891	5394	147062	143190	204499	210535	118104	200044	220300	223722	229344	231227	243953	166091	154547	272748	286013	151572	111491	293960	298094	69628	84023	302494	310043
1281
1281	51155	129304	147257	152583	162763	167977	179257	194343	197425	147062	219649	149622	276724	40946	286013	308055	311366	390934	422497	441923	387443
1281	43197
1281
1281	401	178424	196806	197425	200165	223722	229405	231042	273884	283664	295839	341923	351774	193905	370382	373800	384530	438457	296907	478193	207456	5406	526639
1281
1281
1281	68759	219975	114127
1281
1281	1287	1639
1281	1287	1288	1291	1639
1281
1281
1281	1287
1281	23358	135809	216724	245751	290444	214346	332635	347474	353794	276909	393056	409917	499143	521746
1281
1281	18369	68759	148001	276724	214346
1281
1281	122064	278408	122068
1281
1281	135809	161078	171373	277850	294910	354868	369812	411593	84230	442011	40949	459999	505401
1281
1281	10457	75018	108850	116043	133068	353794	40948	366055	369811	369812	411593	414553	445422	480143	211713	488755	521746
1281
1281
1281
1281	615	205705	262034	115274	326653	132600	411593	341266	626	11604
1281
1281	1287
1281	1287	9783	18369	23358	37919	53912	615	2052	135514	141351	148001	130760	152583	154826	158598	182913	187165	211703	222836	223722	229344	239228	254065	278142	302962	214346	325481	329000	224864	343589	344034	354868	361180	368522	369811	132600	623	88045	382793	388743	411593	412584	419159	419207	426331	144608	434597	438129	373478
1281
1281	1287	1288	1291	1639
1281
1281	182800	329194
1281
1281
1281	8310	27276	32612	49676	49745	51155	54239	114674	116043	10459	615	116745	133696	69618	139840	143188	152583	153346	85184	180358	200107	200165	208124	217200	118104	223722	16972	229772	247196	261782	123710	278643	294582	301448	305043	311992	199570	317778	322030	324404	325205	329194	174933	343648	351774	354363	78851	47337	414553
1281
1281
1281	32265	49676	52005	56815	63671	65729	94903	7	100751	113182	114284	116043	116325	118845	120238	124144	125796	126456	20308	615	57490	132375	136068	140578	142658	147920	148904	150389	152089	163363	171301	172690	174106	176142	180358	180521	181613	182105	182176	185318	188897	190263	190593	196774	205705	211339	212342	213211	214861
1281
1281	231227
1281	43197
1281	231227
1281	1287	1288	1291	1639
1281	8830	8962	16739	20851	23358	37919	52755	52821	61879	63494	94903	100751	115210	124981	20308	10459	135809	149620	153346	163815	168085	179212	182176	187726	197232	210369	215869	216724	200044	223311	16972	109021	240568	245751	178616	287393	289535	300403	302202	302833	214346	132704	233039	355518	276909	363816	315547	324755	4310
1281
1281
1281
1281	40933	114875	287952	300403	332556	354868	40948	521746
1281	445538
1281	1287	1639
1281
1281
1281	215052	392426
1281
1281
1281	23358	18371	52005	69615	124981	129304	116745	152583	173168	194343	118104	223722	47328	229822	230836	239566	40367	262473	265922	273884	276724	277644	286013	289018	111491	308055	229824	152588	316264	69629	334890	362287	40948	53684	313204	411876	391504	422497	20811	461361	88048	475302	478193	478302	153548	628
1281
1281
1281
1281	1287	238489	327940	392650
1281
1281	1288
1281
1281
1281
1281	8310	8830	44941	48761	58814	68045	108900	6653	148538	152583	173601	180358	131475	182800	187607	208427	217258	218397	234699	235940	242056	253317	258274	114781	18376	23372	287393	238324	302833	199570	328915	332235	332264	164982	344662	353794	315547	367945	88045	20405	201464	403021	428182	378629	442011	447005	451221	459981	460352
1281
1281
1281
1281	1287	1288	1291	1639	339952
1281
1281	39099	165187	199881	222893	30188	277385	190298	36094	468065	207911	30198
1281
1281
1281
1281
1281
1281
1281
1281
1281
1281	18369	31306	52005	614	10459	615	143188	204499	223722	301448	214346	229824	26872	8213	336164	392426	220126	259552	461248	467663	111093	173805
1281
1281
1281
1281
1281
1281	176312	302833	325481	32229	427004
1281
1281	1287
1281
1281
1281	10112	32613	10459	153237	171373	263004	274401	396409	488007	126034
1281
1281	2392	9783	18369	32265	49745	51009	52005	52459	26869	55218	56706	63671	73887	76433	53912	80035	102295	113956	115210	118101	121750	126138	127285	127415	10459	130397	131088	116745	135809	123262	141351	146769	151405	153346	85184	158598	153538	173802	176312	179257	5394	180358	192901	195240	208124	209363	211703	118104	217364
1281
1281
1281	30198
1281
1281
1281
1281	9114	10112	14630	49676	50167	52459	68759	90466	123293	125492	20308	128169	10459	615	116745	131991	133466	135809	139034	141351	148538	150671	161231	163815	165187	165953	18374	179925	182176	190719	207074	222090	222469	16972	226603	229344	217981	171373	235838	239566	242056	243554	244052	156284	250184	250806	252706	259863	262389
1281
1281	10112	29437	51350	116043	132375	215052	219975	244874	274401	329194	347645	355518	361180	382665	383315	402626	412632	441833	22	499143	524685	209372
1287	1288
1287
1287	49745	87166	126138	133620	160216	204883	206752	198464	85634	148907	353794	204893	394587
1287
1287	35512	18373	388743
1287	204883	193344
1287	9473
1287	13685	20307	20957	27076	27755	49745	52821	53909	29311	68214	74133	104465	109017	115696	116043	120481	123293	6653	127103	128062	128169	10459	132105	135514	135809	138193	142848	147529	87176	152583	161003	162095	166770	175837	19126	195240	115378	202135	211549	214805	214861	216593	219975	222090	222836	223722	90472	114127	225477
1287	26869	85252	256593	26872	8214	80075	174395
1287	3	9114	13258	13685	19124	23284	29658	31132	32612	39099	40933	42345	52005	53909	74133	78409	20960	92635	93617	97917	33350	104465	105164	109017	110967	114116	114674	115210	37080	115938	116325	118845	123442	123514	6653	125796	126138	127771	10459	130322	132701	136733	137700	10	138922	140489	141351	10460	146769
1287
1287
1287
1287	1288
1287
1287	10457	129824	18373	33354	258411	141356	315547	29810
1287
1287
1287
1287	58457	158598	239228	255366
1287	1302	481577	40375
1287
1287	445538
1287
1287
1287
1287	2022
1287	42345	10459	372858	193344
1287	1291	58727	1639	168873	149622	377067	17552
1287
1287
1287
1287
1287
1287	16739	18369	26254	18371	32265	39099	46918	50167	51155	52005	52459	52007	55006	58814	66649	90466	118101	118560	128062	10459	129824	130397	615	116745	135809	140489	141351	149191	152583	158598	165187	174106	174383	176312	180358	188154	20962	163261	199881	200107	25983	207074	210535	211549	118104	218595	219975	221902	223722
1287	8310	10456	13258	18369	20957	35512	37919	40226	46589	48797	53909	58457	58814	60274	62414	65729	68214	66649	74133	78409	82025	87077	97917	112884	115210	37080	115938	116043	116325	122407	124408	125207	125796	127103	127632	127771	128062	615	134887	135355	137798	138193	123262	141351	142444	142817	11597	148001	152583
1287	372858
1287	8962	20806	23284	25981	26867	29658	44613	44941	49676	49745	52821	60274	62414	68214	74133	20960	88032	90072	102295	37080	126138	128169	10459	134887	135809	139840	141351	142391	152583	165953	47323	106712	173917	115378	201560	217200	217364	223722	229241	230767	234699	235962	233241	242056	243953	166091	262459	268904	287393
1287	2235	4303	8210	8310	9783	14616	18369	22867	25095	26867	27460	29068	39099	44941	54907	55006	57089	29311	68214	68759	66649	78005	43197	94903	33350	35753	109017	109940	37080	115938	118845	118949	119024	121940	1295	123442	124298	6653	127632	127771	127899	128169	10459	130322	135355	135809	137700	137798	10
1287
1287
1287
1287
1287
1287	1288	1291	1639
1287	69615	141351	344034	74150	17552	481577
1287	3	10456	18369	39099	58457	58814	60274	78409	43197	115210	37080	116186	116325	118845	119033	122407	127415	128062	130397	2052	133068	133696	135355	137700	137798	123262	141351	142817	10460	149130	152171	152583	153346	154826	74868	165166	167368	174106	158603	6842	178615	181159	187165	190719	192361	206436	215500	217200	198464
1287	2235	9322	20957	27460	29658	34977	40933	44613	46918	48614	52236	53909	52007	56595	60274	68214	68759	66649	78715	43197	87077	90072	33350	105164	37080	116186	118436	118845	78843	120238	125146	125796	126027	127103	127415	128169	57490	116745	131925	132701	132810	135809	137700	138218	140578	142695	142817	142848	142953
1287	38862	122407	158598	168873	187388	204883	211703	114127	254334	259566	282988	296622	329000	208474	368522	623	382793	390972	144608	434597	506735
1287	192171	289562
1287
1287	2392	276909	8214	372858	151575	74150	193344
1287
1287
1287	69615	223722	332920
1287	100995	247443	339117
1287	1291	1639	339952
1287	8310	19124	27276	27460	29068	32612	34977	39099	44613	47313	49676	57030	65160	69615	74133	401	90466	109017	113182	116606	118436	122407	126138	129304	135809	136966	139840	143188	152583	163363	163452	163815	164517	171521	173802	178070	179257	152020	183260	188113	190780	193942	194343	194906	196774	147062	201560	204230	207308
1287
1287
1287
1287
1287
1287
1287
1287
1287
1287	208474	371206	372858
1287
1287
1287	149620	324755
1287	8310	27460	53909	118982	204499	196808	209842	210462	229643	274771	287604	289022	289341	294582	122068	226818	78848	329194	345402	347103	199332	20405	433340	438457	20811	296907	167759	73902	509187	5406	511233	521187	526428	526639
1287	53909	53912	20960	37080	122407	151566	19126	188634	211703	118104	219975	220819	222469	223722	243953	245172	82081	63860	255366	265922	30188	274571	277385	277644	293557	296622	84023	309098	55244	164093	325481	150117	344093	275157	354709	78851	8214	372858	126689	623	174392	18	411876	412584	75027	55252	23378	193344	82091
1287
1287
1287
1287
1287
1287
1287
1287
1287	455461
1287
1287
1287
1287
1287	9114	13685	16739	23358	26867	78434	116043	126138	153346	179208	199329	208222	220406	226713	233928	262834	264780	193284	270320	277549	297245	313202	314267	324804	325481	327755	327940	330564	339952	341732	345608	38546	178425	55252	391504	420931	427247	444210	448313	449326	452219	461611	461849	477717	478637	131918	494607	498009	498204
1287
1287
1287
1287
1287
1287	1288	1291	1639
1287	1288	1291	1639
1287
1287
1287	23036	58457	53912	78715	146944	168873	185318	37925	250806	261934	269503	40946	139036	334150	336164	276909	366055	419207	144608	17552	192907	526428
1287
1287
1287
1287
1287
1287	1291	1295
1287
1287
1287
1287
1287
1287
1287	6986
1287	2235	4303	4	7793	18369	20307	550	30138	32265	34977	35752	39099	40226	40933	48686	49676	49745	52005	52459	52755	26869	52007	58457	60274	61879	63514	65160	68214	66649	74133	78409	5388	20960	87077	93594	94903	33350	116186	116325	78843	123442	127103	127771	128062	128169	615	116745	132577	85633
1287
1287
1287
1287
1287	1639
1287	8830	18369	37919	42345	58457	615	135355	142817	187165	215052	216724	114127	238324	296622	336164	132600	382793	419207	144608	91049	153241	461248	17552	467663
1287
1287
[truncated: 526,390 more rows]
[truncated: 1,950 more columns]
